# Supplementary material for: First the B cells fall, then the T cells follow: temporal immunological shift with ocrelizumab in multiple sclerosis
Source: J Neurol. 2025 Aug 16;272(9):582. doi: 10.1007/s00415-025-13297-5 (PMC12357791; doi:10.1007/s00415-025-13297-5)
Supplement: Supplementary file 1 — Supplementary file1 (XLSX 52 KB) [file 415_2025_13297_MOESM1_ESM.xlsx]

## Sheet: Supplementary
First the B Cells Fall, Then the T Cells Follow: Temporal Immunological Shift with Ocrelizumab in MS
Journal of Neurology
Gianmarco Abbadessa#1,2, Elisabetta Maida#1, Simona Bonavita*1, Luigi Lavorgna1
1 Department of Advanced Medical and Surgical Sciences, University of Campania “Luigi Vanvitelli”, Naples, Italy
2 Department of Brain Sciences, Imperial College London, London W120BZ, UK
#These authors contributed equally to this work as cofirst authors.
*Corresponding author:
Simona Bonavita
Department of Advanced Medical and Surgical Sciences, University of Campania Luigi Vanvitelli, Via Pansini 5, 80131, Naples, Italy
Tel: +39 081 566 6742; e-mail: simona.bonavita@unicampania.it
Supplementary Tables S1–S9.
Pathway enrichment analysis at baseline, 2 weeks, and 6 months following treatment. Tables report mean enrichment scores and corresponding p-values across multiple pathway databases (GO:BP, GO:CC, BIOCARTA, PID, etc.).
Significant alterations were observed in pathways related to B cell function, antigen presentation, and immune regulation, consistent with early and sustained immunomodulatory effects.

## Sheet: S1
Pathway	Mean0	Mean0.5	Pval_0_vs_0.5	Method_0_vs_0.5	Mean6	Pval_0_vs_6	Method_0_vs_6
GOBP_ACETYL_COA_BIOSYNTHETIC_PROCESS	-0.221777	0.181581	0.025885	Wilcoxon	0.0682196	0.026354	Wilcoxon
GOBP_ACTIVATION_OF_PROTEIN_KINASE_ACTIVITY	-0.0764395	0.0444301	0.0427245	t-test	0.0577245	0.0297886	t-test
GOBP_AMIDE_BIOSYNTHETIC_PROCESS	-0.0864278	0.0910181	0.0129277	t-test	0.044588	0.0333191	t-test
GOBP_ANTIGEN_PROCESSING_AND_PRESENTATION_OF_EXOGENOUS_PEPTIDE_ANTIGEN_VIA_MHC_CLASS_II	0.206034	-0.0681334	0.045875	Wilcoxon	-0.0745479	0.0408399	Wilcoxon
GOBP_AUTOPHAGOSOME_MATURATION	-0.118853	0.0570617	0.0320707	t-test	0.0539071	0.04597	t-test
GOBP_B_CELL_APOPTOTIC_PROCESS	0.12148	-0.0441091	0.03217	t-test	-0.0593844	0.042339	t-test
GOBP_B_CELL_PROLIFERATION	0.139366	-0.0182768	0.00267555	Wilcoxon	-0.0638914	0.00208886	t-test
GOBP_BILE_ACID_AND_BILE_SALT_TRANSPORT	-0.113964	0.0914241	0.0334488	t-test	0.0475111	0.0275978	t-test
GOBP_CARDIAC_LEFT_VENTRICLE_MORPHOGENESIS	-0.131426	0.0342565	0.048267	t-test	0.0563461	0.0367175	Wilcoxon
GOBP_CELLULAR_RESPONSE_TO_ACID_CHEMICAL	-0.0807539	0.0604194	0.00327251	t-test	0.0344033	0.0167368	t-test
GOBP_CELLULAR_RESPONSE_TO_ATP	-0.118013	0.0573891	0.00760813	t-test	0.0751419	0.00483906	t-test
GOBP_CELLULAR_RESPONSE_TO_CALCIUM_ION	0.0853158	-0.0409348	0.004433	t-test	-0.00777386	0.0469366	t-test
GOBP_CELLULAR_RESPONSE_TO_INSULIN_STIMULUS	-0.089005	0.0707803	0.00433723	Wilcoxon	0.041038	0.02729	t-test
GOBP_CELLULAR_RESPONSE_TO_OSMOTIC_STRESS	-0.099461	0.0396866	0.0081208	t-test	0.0418428	0.0316052	t-test
GOBP_CELLULAR_RESPONSE_TO_PEPTIDE_HORMONE_STIMULUS	-0.0747977	0.0537711	0.00267555	Wilcoxon	0.0404276	0.0178182	t-test
GOBP_CLATHRIN_COAT_ASSEMBLY	-0.152043	0.0852616	0.00618692	t-test	0.103116	0.00412358	t-test
GOBP_COLUMNAR_CUBOIDAL_EPITHELIAL_CELL_DEVELOPMENT	0.0977356	-0.0445	0.0210787	t-test	-0.0630331	0.0139217	t-test
GOBP_COLUMNAR_CUBOIDAL_EPITHELIAL_CELL_MATURATION	0.143578	-0.0829704	0.0195912	t-test	-0.0576609	0.0170166	t-test
GOBP_CYTOKINETIC_PROCESS	-0.112013	0.0532013	0.0116523	t-test	0.0562503	0.0313147	t-test
GOBP_DICARBOXYLIC_ACID_METABOLIC_PROCESS	-0.117947	0.076249	0.0148908	t-test	0.0574201	0.0422974	t-test
GOBP_ENDOCRINE_PANCREAS_DEVELOPMENT	0.117669	-0.0746288	0.00518388	t-test	-0.0409995	0.0190932	t-test
GOBP_ENDOPLASMIC_RETICULUM_TO_GOLGI_VESICLE_MEDIATED_TRANSPORT	-0.142827	0.107359	0.0229225	Wilcoxon	0.0595559	0.0164317	Wilcoxon
GOBP_ENDOPLASMIC_RETICULUM_TUBULAR_NETWORK_ORGANIZATION	-0.136749	0.12804	0.025885	Wilcoxon	0.0452972	0.0408399	Wilcoxon
GOBP_ENDOSOME_TO_LYSOSOME_TRANSPORT_VIA_MULTIVESICULAR_BODY_SORTING_PATHWAY	-0.139772	0.0825309	0.0158792	t-test	0.066681	0.0465419	t-test
GOBP_ENTEROENDOCRINE_CELL_DIFFERENTIATION	0.121918	-0.0569693	0.00609407	t-test	-0.0516016	0.00423304	t-test
GOBP_EPIDERMIS_MORPHOGENESIS	0.107871	-0.0704187	0.0194769	t-test	-0.0320997	0.0437225	t-test
GOBP_ESTABLISHMENT_OF_PIGMENT_GRANULE_LOCALIZATION	-0.123324	0.0465692	0.022005	t-test	0.100617	0.0147463	t-test
GOBP_EXCITATORY_SYNAPSE_ASSEMBLY	-0.117914	0.0328318	0.00837511	t-test	0.058465	0.00422811	t-test
GOBP_EXPORT_ACROSS_PLASMA_MEMBRANE	-0.0747929	0.0453638	0.00481784	t-test	0.0153802	0.0426455	t-test
GOBP_FATTY_ACID_DERIVATIVE_BIOSYNTHETIC_PROCESS	-0.126759	0.0876383	0.0137488	Wilcoxon	0.0420859	0.0329436	Wilcoxon
GOBP_FATTY_ACYL_COA_BIOSYNTHETIC_PROCESS	-0.152052	0.149074	0.00785965	t-test	0.0347914	0.0426405	t-test
GOBP_FATTY_ACYL_COA_METABOLIC_PROCESS	-0.158697	0.145832	0.0042654	t-test	0.0418094	0.031552	t-test
GOBP_GLOMERULAR_MESANGIUM_DEVELOPMENT	-0.142445	0.0658417	0.0109906	t-test	0.0731779	0.0229306	t-test
GOBP_GLUTAMATE_METABOLIC_PROCESS	-0.12266	0.0749716	0.0109088	t-test	0.0639668	0.0305796	t-test
GOBP_GLUTAMINE_FAMILY_AMINO_ACID_CATABOLIC_PROCESS	-0.114549	0.0691174	0.0402433	t-test	0.0631027	0.0279337	t-test
GOBP_HEART_GROWTH	-0.0529695	0.0121685	0.0476692	t-test	0.0326347	0.0185537	Wilcoxon
GOBP_HINDLIMB_MORPHOGENESIS	0.117278	-0.080446	0.00886234	t-test	-0.0359202	0.0445617	t-test
GOBP_HUMORAL_IMMUNE_RESPONSE	0.0880818	-0.0501207	0.0183993	t-test	-0.0313127	0.0152436	t-test
GOBP_HUMORAL_IMMUNE_RESPONSE_MEDIATED_BY_CIRCULATING_IMMUNOGLOBULIN	0.0961348	-0.0419254	0.00369639	t-test	-0.0343339	0.0314475	t-test
GOBP_INTESTINAL_EPITHELIAL_CELL_DEVELOPMENT	0.166244	-0.0913166	0.0232334	t-test	-0.103898	0.0367175	Wilcoxon
GOBP_INTESTINAL_EPITHELIAL_CELL_DIFFERENTIATION	0.136803	-0.113945	0.011481	t-test	-0.0684235	0.0199654	t-test
GOBP_INTRA_GOLGI_VESICLE_MEDIATED_TRANSPORT	-0.173533	0.130865	0.0202499	Wilcoxon	0.0651361	0.0209023	Wilcoxon
GOBP_KERATAN_SULFATE_METABOLIC_PROCESS	-0.104169	0.0577901	0.0264049	t-test	0.0835484	0.0263518	t-test
GOBP_LATE_ENDOSOME_TO_LYSOSOME_TRANSPORT	-0.195418	0.142561	0.00315335	Wilcoxon	0.070834	0.0235335	t-test
GOBP_LONG_CHAIN_FATTY_ACYL_COA_BIOSYNTHETIC_PROCESS	-0.190982	0.130796	0.00190171	t-test	0.0403428	0.0173702	t-test
GOBP_LONG_CHAIN_FATTY_ACYL_COA_METABOLIC_PROCESS	-0.187081	0.133414	0.00317661	t-test	0.0554625	0.0164668	t-test
GOBP_MEMBRANE_FUSION	-0.0796538	0.0253948	0.0307886	t-test	0.0325219	0.0419335	t-test
GOBP_MICROVILLUS_ASSEMBLY	-0.112972	0.056173	0.032792	t-test	0.0597371	0.0436676	t-test
GOBP_MICROVILLUS_ORGANIZATION	-0.105551	0.0415664	0.0243071	t-test	0.060099	0.0367175	Wilcoxon
GOBP_MIDBODY_ABSCISSION	-0.185014	0.0544287	0.0174475	t-test	0.0875262	0.00496678	t-test
GOBP_MITOTIC_CYTOKINETIC_PROCESS	-0.159182	0.0613039	0.00578609	t-test	0.0757272	0.00398494	t-test
GOBP_MUSCLE_CELL_CELLULAR_HOMEOSTASIS	0.138156	-0.0442095	0.0265332	t-test	-0.0543215	0.0118372	t-test
GOBP_NEGATIVE_REGULATION_OF_CALCIUM_ION_TRANSMEMBRANE_TRANSPORT	-0.0988793	0.00729097	0.0156836	Wilcoxon	0.0655108	8.66765e-05	t-test
GOBP_NEGATIVE_REGULATION_OF_COLD_INDUCED_THERMOGENESIS	-0.0788921	0.030789	0.0385791	t-test	0.0526829	0.0213398	t-test
GOBP_NEGATIVE_REGULATION_OF_ERBB_SIGNALING_PATHWAY	-0.114423	0.0550882	0.0273417	t-test	0.064069	0.0406694	t-test
GOBP_NEGATIVE_REGULATION_OF_EXOCYTOSIS	-0.117415	0.120414	0.00202128	t-test	0.0575998	0.0442399	t-test
GOBP_NEGATIVE_REGULATION_OF_EXTRINSIC_APOPTOTIC_SIGNALING_PATHWAY	-0.0798389	0.0382646	0.0312355	t-test	0.0460247	0.0492189	t-test
GOBP_NEGATIVE_REGULATION_OF_JNK_CASCADE	-0.0946789	0.0958221	0.00603365	t-test	0.036829	0.0370085	t-test
GOBP_NEGATIVE_REGULATION_OF_PHAGOCYTOSIS	-0.14134	0.0623321	0.0470433	t-test	0.116887	0.0334123	t-test
GOBP_NEGATIVE_REGULATION_OF_POST_TRANSCRIPTIONAL_GENE_SILENCING	-0.166289	0.139421	0.000177079	Wilcoxon	0.013397	0.0329436	Wilcoxon
GOBP_NEGATIVE_REGULATION_OF_POTASSIUM_ION_TRANSMEMBRANE_TRANSPORT	-0.139052	0.0233006	0.00561759	t-test	0.121843	5.99708e-05	t-test
GOBP_NEGATIVE_REGULATION_OF_POTASSIUM_ION_TRANSMEMBRANE_TRANSPORTER_ACTIVITY	-0.166965	0.0107684	0.00798417	t-test	0.138395	1.25923e-05	t-test
GOBP_NEGATIVE_REGULATION_OF_POTASSIUM_ION_TRANSPORT	-0.129375	0.0199556	0.0101793	t-test	0.116305	0.000115143	t-test
GOBP_NEGATIVE_REGULATION_OF_PROTEIN_LOCALIZATION_TO_CELL_PERIPHERY	-0.171479	0.038412	0.0187649	t-test	0.103383	0.00205458	t-test
GOBP_NEGATIVE_REGULATION_OF_PROTEIN_LOCALIZATION_TO_MEMBRANE	-0.138025	0.0504224	0.0350838	t-test	0.0921853	0.00688656	t-test
GOBP_NEGATIVE_REGULATION_OF_REACTIVE_OXYGEN_SPECIES_BIOSYNTHETIC_PROCESS	-0.128076	0.0884715	0.0178436	Wilcoxon	0.0815175	0.0315901	t-test
GOBP_NEGATIVE_REGULATION_OF_REACTIVE_OXYGEN_SPECIES_METABOLIC_PROCESS	-0.110911	0.0980025	0.00525451	t-test	0.0474191	0.0250735	t-test
GOBP_NEGATIVE_REGULATION_OF_T_CELL_DIFFERENTIATION	0.099067	-0.0155004	0.0477429	t-test	-0.0698168	0.00158037	t-test
GOBP_NEGATIVE_REGULATION_OF_TRANSMEMBRANE_TRANSPORT	-0.0651634	0.0114244	0.0478901	t-test	0.0380559	0.00588502	t-test
GOBP_NEGATIVE_REGULATION_OF_TRANSPORTER_ACTIVITY	-0.0747361	0.0203919	0.0226224	t-test	0.0283694	0.0108036	t-test
GOBP_NEURON_CELLULAR_HOMEOSTASIS	-0.115824	0.039542	0.0110813	t-test	0.0762802	0.00184255	t-test
GOBP_NUCLEOSIDE_BISPHOSPHATE_BIOSYNTHETIC_PROCESS	-0.18426	0.15439	0.00911464	Wilcoxon	0.0614989	0.0174173	t-test
GOBP_O_GLYCAN_PROCESSING	-0.0571751	0.0385198	0.045875	Wilcoxon	0.0507281	0.011256	Wilcoxon
GOBP_PEPTIDE_ANTIGEN_ASSEMBLY_WITH_MHC_PROTEIN_COMPLEX	0.285079	-0.102166	0.00267555	Wilcoxon	-0.142614	0.0164317	Wilcoxon
GOBP_PHAGOSOME_MATURATION	-0.145737	0.0600535	0.0247072	t-test	0.0405888	0.0417217	t-test
GOBP_PHOSPHATIDYLCHOLINE_CATABOLIC_PROCESS	0.170339	-0.0389839	0.0222772	t-test	-0.0630038	0.0158344	t-test
GOBP_PHOTOPERIODISM	0.0992482	-0.0504919	0.0384486	t-test	-0.0459175	0.0440175	t-test
GOBP_PIGMENT_GRANULE_LOCALIZATION	-0.121013	0.068962	0.013178	t-test	0.0889494	0.0204362	t-test
GOBP_PLASMA_MEMBRANE_REPAIR	-0.136406	0.0485293	0.0214343	t-test	0.082421	0.0136341	t-test
GOBP_PLATELET_MORPHOGENESIS	-0.173124	0.0505913	0.0283321	t-test	0.129745	0.00759593	t-test
GOBP_POLYOL_METABOLIC_PROCESS	-0.0890335	0.0643053	0.00790307	Wilcoxon	0.0408886	0.0329436	Wilcoxon
GOBP_POSITIVE_REGULATION_BY_HOST_OF_VIRAL_PROCESS	-0.125717	0.102264	0.0050838	t-test	0.0795385	0.00882137	t-test
GOBP_POSITIVE_REGULATION_OF_B_CELL_PROLIFERATION	0.156134	-0.012508	0.00683312	Wilcoxon	-0.0468832	0.00570351	Wilcoxon
GOBP_POSITIVE_REGULATION_OF_CELLULAR_RESPONSE_TO_INSULIN_STIMULUS	-0.112382	0.0505777	0.0331794	t-test	0.0939129	0.0100372	t-test
GOBP_POSITIVE_REGULATION_OF_ERYTHROCYTE_DIFFERENTIATION	-0.188521	0.135294	0.000221484	Wilcoxon	0.0434925	0.00644913	t-test
GOBP_POSITIVE_REGULATION_OF_GLUCOSE_IMPORT	-0.127381	0.0586543	0.0146899	t-test	0.111451	0.00102492	t-test
GOBP_POSITIVE_REGULATION_OF_GLUCOSE_TRANSMEMBRANE_TRANSPORT	-0.111251	0.0373758	0.0367421	Wilcoxon	0.107485	0.000478141	Wilcoxon
GOBP_POSITIVE_REGULATION_OF_MICROTUBULE_POLYMERIZATION_OR_DEPOLYMERIZATION	-0.11992	0.0580748	0.0235777	t-test	0.0917861	0.00508384	t-test
GOBP_POSITIVE_REGULATION_OF_MONOCYTE_CHEMOTAXIS	-0.179702	0.108373	0.00221048	t-test	0.0755374	0.0143197	t-test
GOBP_POSITIVE_REGULATION_OF_ORGANELLE_ASSEMBLY	-0.109436	0.097691	0.0182049	t-test	0.053959	0.0381752	t-test
GOBP_POSITIVE_REGULATION_OF_PROTEIN_AUTOPHOSPHORYLATION	-0.122	0.0752152	0.0316276	t-test	0.07268	0.018223	t-test
GOBP_POSITIVE_REGULATION_OF_SMALL_GTPASE_MEDIATED_SIGNAL_TRANSDUCTION	-0.109542	0.0859596	0.00184762	t-test	0.0494392	0.0319732	t-test
GOBP_POSITIVE_REGULATION_OF_STRESS_ACTIVATED_PROTEIN_KINASE_SIGNALING_CASCADE	-0.097952	0.0626504	0.0492168	t-test	0.0840801	0.0471833	t-test
GOBP_POSITIVE_REGULATION_OF_TISSUE_REMODELING	-0.16119	0.0676194	0.00148339	t-test	0.0410236	0.0211459	t-test
GOBP_POSTSYNAPTIC_NEUROTRANSMITTER_RECEPTOR_INTERNALIZATION	-0.174019	0.0430612	0.0229225	Wilcoxon	0.100564	0.00039405	Wilcoxon
GOBP_PRESYNAPTIC_MODULATION_OF_CHEMICAL_SYNAPTIC_TRANSMISSION	-0.0893682	0.0464582	0.0288138	t-test	0.0742255	0.0048338	t-test
GOBP_PROTEIN_AUTOUBIQUITINATION	-0.112357	0.093259	0.00485275	t-test	0.0507359	0.0342912	t-test
GOBP_PROTEIN_LOCALIZATION_TO_CELL_SURFACE	-0.0961678	0.0201345	0.0411361	t-test	0.0736426	0.0113694	t-test
GOBP_PROTEIN_TARGETING_TO_LYSOSOME	-0.171136	0.132433	0.025885	Wilcoxon	0.0816104	0.020516	t-test
GOBP_REGULATION_OF_ADIPOSE_TISSUE_DEVELOPMENT	-0.110523	0.10163	0.0106866	t-test	0.0461429	0.0294965	Wilcoxon
GOBP_REGULATION_OF_AUTOPHAGOSOME_ASSEMBLY	-0.140924	0.138625	0.0178436	Wilcoxon	0.0518005	0.0234961	Wilcoxon
GOBP_REGULATION_OF_B_CELL_APOPTOTIC_PROCESS	0.160116	-0.0323429	0.0188534	t-test	-0.061384	0.0147374	t-test
GOBP_REGULATION_OF_B_CELL_PROLIFERATION	0.132273	-0.0231496	0.00911464	Wilcoxon	-0.0448905	0.012799	Wilcoxon
GOBP_REGULATION_OF_CELL_PROLIFERATION_INVOLVED_IN_KIDNEY_DEVELOPMENT	-0.148877	0.0844315	0.00534201	t-test	0.103774	0.0165473	t-test
GOBP_REGULATION_OF_CELLULAR_RESPONSE_TO_INSULIN_STIMULUS	-0.106739	0.0963661	0.000449801	t-test	0.0404945	0.0112159	t-test
GOBP_REGULATION_OF_FILOPODIUM_ASSEMBLY	-0.101974	-0.0103504	0.0471091	t-test	0.0398092	0.00607449	t-test
GOBP_REGULATION_OF_GENE_SILENCING_BY_REGULATORY_NCRNA	-0.111376	0.0819713	0.0044741	t-test	0.0503546	0.0250605	t-test
GOBP_REGULATION_OF_GLUCOSE_IMPORT	-0.102884	0.0454406	0.00922863	t-test	0.0662281	0.00204781	t-test
GOBP_REGULATION_OF_INSULIN_RECEPTOR_SIGNALING_PATHWAY	-0.0888123	0.0949063	0.000908627	t-test	0.0443431	0.00979718	t-test
GOBP_REGULATION_OF_MITOTIC_SPINDLE_ASSEMBLY	-0.14856	0.115205	0.00299488	t-test	0.0520274	0.017377	t-test
GOBP_REGULATION_OF_MODIFICATION_OF_SYNAPTIC_STRUCTURE	-0.199056	0.00295812	0.0345423	t-test	0.04199	0.0239965	t-test
GOBP_REGULATION_OF_MONOCYTE_CHEMOTAXIS	-0.138565	0.0832152	0.00682718	t-test	0.0658361	0.0264437	t-test
GOBP_REGULATION_OF_PHOSPHOLIPASE_C_ACTIVITY	-0.121752	0.0699657	0.00156971	t-test	0.0684822	0.00600698	t-test
GOBP_REGULATION_OF_PHOSPHOLIPID_BIOSYNTHETIC_PROCESS	-0.152311	0.0874562	0.00328969	t-test	0.0506861	0.0272925	t-test
GOBP_REGULATION_OF_PLATELET_ACTIVATION	-0.109773	0.0232871	0.045875	Wilcoxon	0.086285	0.026354	Wilcoxon
GOBP_REGULATION_OF_POSTSYNAPTIC_MEMBRANE_NEUROTRANSMITTER_RECEPTOR_LEVELS	-0.0876928	0.0338525	0.0265051	t-test	0.0364999	0.037648	t-test
GOBP_REGULATION_OF_PROTEIN_AUTOPHOSPHORYLATION	-0.116273	0.074707	0.0235048	t-test	0.0426181	0.0468802	t-test
GOBP_REGULATION_OF_PROTEIN_LOCALIZATION_TO_CELL_SURFACE	-0.0995415	0.0656416	0.0248898	t-test	0.0425484	0.0456754	t-test
GOBP_REGULATION_OF_RECEPTOR_CLUSTERING	-0.131728	0.0468703	0.0151292	t-test	0.0762421	0.0305186	t-test
GOBP_REGULATION_OF_RESPIRATORY_SYSTEM_PROCESS	-0.0978742	0.0853966	0.00133831	Wilcoxon	0.0588342	0.00426618	Wilcoxon
GOBP_REGULATION_OF_SPINDLE_ASSEMBLY	-0.153654	0.103488	0.00718353	t-test	0.0570486	0.0135093	t-test
GOBP_REGULATION_OF_SPINDLE_ORGANIZATION	-0.107506	0.0734427	0.0284942	t-test	0.0535885	0.0397881	t-test
GOBP_REGULATION_OF_VACUOLE_ORGANIZATION	-0.149125	0.144549	0.00683312	Wilcoxon	0.0618244	0.00987482	Wilcoxon
GOBP_RESPONSE_TO_ACID_CHEMICAL	-0.0765644	0.0642231	0.000990909	t-test	0.0346419	0.00140812	Wilcoxon
GOBP_RESPONSE_TO_COPPER_ION	0.143682	-0.0702484	0.029159	Wilcoxon	-0.0674062	0.0194517	t-test
GOBP_RESPONSE_TO_GROWTH_HORMONE	-0.0951732	0.0588792	0.0408817	t-test	0.0671991	0.0440716	t-test
GOBP_RESPONSE_TO_INSULIN	-0.0693285	0.053323	0.00790307	Wilcoxon	0.0346683	0.0489034	t-test
GOBP_RESPONSE_TO_PEPTIDE_HORMONE	-0.0612692	0.0417583	0.00433723	Wilcoxon	0.0392285	0.0241613	t-test
GOBP_STEROL_BIOSYNTHETIC_PROCESS	-0.0625543	0.0488146	0.0280423	t-test	0.030906	0.04845	t-test
GOBP_STRESS_ACTIVATED_PROTEIN_KINASE_SIGNALING_CASCADE	-0.0779183	0.063549	0.0463705	t-test	0.0632061	0.026354	Wilcoxon
GOBP_SULFUR_COMPOUND_BIOSYNTHETIC_PROCESS	-0.0938259	0.085128	0.0153391	t-test	0.0455971	0.0448974	t-test
GOBP_SYNAPTIC_VESICLE_LOCALIZATION	-0.086983	0.0540599	0.04771	t-test	0.0611178	0.0262898	t-test
GOBP_SYNAPTIC_VESICLE_LUMEN_ACIDIFICATION	-0.193654	0.0473375	0.00540416	t-test	0.130467	0.00244254	t-test
GOBP_SYNAPTIC_VESICLE_MATURATION	-0.175631	0.0807154	0.00434351	t-test	0.128389	0.00189353	t-test
GOBP_SYNAPTIC_VESICLE_TRANSPORT	-0.111173	0.100534	0.013436	t-test	0.0657782	0.0266268	t-test
GOBP_THIOESTER_BIOSYNTHETIC_PROCESS	-0.180545	0.157305	0.0104817	Wilcoxon	0.0528776	0.0239664	t-test
GOBP_TRANSCYTOSIS	-0.137338	0.0606662	0.0139535	t-test	0.063272	0.0488121	t-test
GOBP_TYPE_B_PANCREATIC_CELL_DIFFERENTIATION	0.0990631	-0.0225502	0.0419237	t-test	-0.0625742	0.00367431	Wilcoxon
GOBP_VESICLE_BUDDING_FROM_MEMBRANE	-0.124841	0.0912867	0.0240816	t-test	0.0764548	0.024601	t-test
GOBP_VESICLE_COATING	-0.120734	0.0951422	0.0464368	t-test	0.0764726	0.0397529	t-test
GOBP_VESICLE_LOCALIZATION	-0.114773	0.0642471	0.0220678	t-test	0.0668786	0.0124197	t-test
GOBP_VESICLE_MEDIATED_TRANSPORT_IN_SYNAPSE	-0.0978671	0.0212392	0.0166509	t-test	0.0774857	0.000572563	t-test
GOBP_VESICLE_TARGETING	-0.181425	0.117062	0.0156836	Wilcoxon	0.078942	0.00987482	Wilcoxon
GOBP_VESICLE_TARGETING_TO_FROM_OR_WITHIN_GOLGI	-0.159749	0.107286	0.0227463	t-test	0.08573	0.0128893	t-test

## Sheet: S2
Pathway	Mean0	Mean0.5	Pval_0_vs_0.5	Method_0_vs_0.5	Mean6	Pval_0_vs_6	Method_0_vs_6
GOCC_CAVEOLA	-0.102684	0.0174077	0.0203893	t-test	0.0742797	0.00792447	t-test
GOCC_CLATHRIN_COAT_OF_COATED_PIT	-0.202136	0.185667	0.00252691	t-test	0.0795957	0.0314295	t-test
GOCC_ENDOPLASMIC_RETICULUM_TUBULAR_NETWORK	-0.140371	0.119481	0.0327702	Wilcoxon	0.0615658	0.0185537	Wilcoxon
GOCC_EXOCYST	-0.150901	0.114671	0.0367421	Wilcoxon	0.0643327	0.0420557	t-test
GOCC_EXTRINSIC_COMPONENT_OF_ORGANELLE_MEMBRANE	-0.142743	0.0504278	0.0414836	t-test	0.0803702	0.00864181	Wilcoxon
GOCC_FAR_SIN_STRIPAK_COMPLEX	-0.169065	0.124358	0.041102	Wilcoxon	0.0674876	0.012799	Wilcoxon
GOCC_FEMALE_GERM_CELL_NUCLEUS	0.172819	-0.106494	0.00736208	t-test	-0.062403	0.0149837	t-test
GOCC_GABA_RECEPTOR_COMPLEX	0.127701	-0.063762	0.0196273	t-test	-0.0697344	0.0219807	t-test
GOCC_GOLGI_ASSOCIATED_VESICLE	-0.113052	0.102159	0.0152824	t-test	0.0665349	0.0461103	t-test
GOCC_MHC_CLASS_II_PROTEIN_COMPLEX	0.313288	-0.139541	0.00226213	Wilcoxon	-0.167117	0.00570351	Wilcoxon
GOCC_MHC_PROTEIN_COMPLEX	0.208471	-0.090256	0.0223193	t-test	-0.100106	0.0306014	t-test
GOCC_MITOCHONDRIA_ASSOCIATED_ENDOPLASMIC_RETICULUM_MEMBRANE_CONTACT_SITE	-0.122643	0.0869739	0.045875	Wilcoxon	0.0753427	0.0410967	t-test
GOCC_MULTIVESICULAR_BODY_MEMBRANE	-0.152524	0.117827	0.000239567	t-test	0.0584078	0.0119776	t-test
GOCC_PERINUCLEAR_ENDOPLASMIC_RETICULUM	-0.135951	0.120913	0.00357857	t-test	0.0804672	0.00374665	t-test
GOCC_PODOSOME	-0.131772	0.064564	0.0232871	t-test	0.108187	0.0252043	t-test
GOCC_RETROMER_COMPLEX	-0.196124	0.159394	0.025885	Wilcoxon	0.038171	0.0234961	Wilcoxon

## Sheet: S3
Pathway	Mean0	Mean0.5	Pval_0_vs_0.5	Method_0_vs_0.5	Mean6	Pval_0_vs_6	Method_0_vs_6
BIOCARTA_BLYMPHOCYTE_PATHWAY	-0.407646	-0.490464	0.044538	t-test	-0.533928	0.0136271	t-test
BIOCARTA_DSP_PATHWAY	-0.426093	-0.53023	0.0268052	t-test	-0.526209	0.0401831	t-test
BIOCARTA_EPHA4_PATHWAY	-0.629676	-0.522861	0.0150303	t-test	-0.488548	0.00596623	t-test
BIOCARTA_EPO_PATHWAY	-0.528757	-0.473953	0.041102	Wilcoxon	-0.454575	0.0367175	Wilcoxon
BIOCARTA_IL10_PATHWAY	-0.313583	-0.153161	0.0422309	t-test	-0.119613	0.024565	t-test

## Sheet: S4
Pathway	Mean0	Mean0.5	Pval_0_vs_0.5	Method_0_vs_0.5	Mean6	Pval_0_vs_6	Method_0_vs_6
PID_ANGIOPOIETIN_RECEPTOR_PATHWAY	-0.116801	0.0287717	0.026368	t-test	0.0993484	0.00560356	t-test
PID_ARF_3PATHWAY	-0.184852	0.156291	0.0104817	Wilcoxon	0.103328	0.0213899	t-test
PID_ARF6_PATHWAY	-0.122999	0.0353856	0.0137488	Wilcoxon	0.0976332	0.00570351	Wilcoxon
PID_DNA_PK_PATHWAY	-0.180534	0.120474	0.029159	Wilcoxon	0.0899655	0.0453339	Wilcoxon
PID_ECADHERIN_STABILIZATION_PATHWAY	-0.108208	0.0381553	0.0458933	t-test	0.074136	0.0229689	t-test
PID_ERBB1_RECEPTOR_PROXIMAL_PATHWAY	-0.127042	0.0934575	0.00911464	Wilcoxon	0.0738297	0.0279621	t-test
PID_ERBB4_PATHWAY	-0.128057	0.0756554	0.0168629	t-test	0.0547979	0.0234423	t-test
PID_FAK_PATHWAY	-0.129649	0.0871993	0.0195788	t-test	0.060214	0.0423404	t-test
PID_HEDGEHOG_GLI_PATHWAY	-0.121135	0.0937	0.0180352	t-test	0.0746722	0.0273524	t-test
PID_IL3_PATHWAY	-0.14824	0.0861941	0.00406954	t-test	0.0974507	0.00435918	t-test
PID_INSULIN_PATHWAY	-0.112457	0.0681693	0.0254452	t-test	0.0863789	0.0184216	t-test
PID_LYMPH_ANGIOGENESIS_PATHWAY	-0.168381	0.0426886	0.0185114	t-test	0.114867	0.00135756	t-test
PID_RAC1_PATHWAY	-0.117939	0.122975	0.0202499	Wilcoxon	0.0971307	0.0487405	t-test
PID_REELIN_PATHWAY	-0.114567	0.0956166	0.0138067	t-test	0.0847136	0.026354	Wilcoxon
PID_TCPTP_PATHWAY	-0.155695	0.108459	0.00506248	Wilcoxon	0.0912506	0.00704641	t-test

## Sheet: S5
Pathway	Mean0	Mean0.5	Pval_0_vs_0.5	Method_0_vs_0.5	Mean6	Pval_0_vs_6	Method_0_vs_6
GOMF_ACYLGLYCEROL_LIPASE_ACTIVITY	-0.129114	0.0567885	0.0415276	t-test	0.100231	0.0317704	t-test
GOMF_ADP_BINDING	-0.141613	0.0815876	0.0223112	t-test	0.0907107	0.0132716	t-test
GOMF_ATPASE_COUPLED_TRANSMEMBRANE_TRANSPORTER_ACTIVITY	-0.0695389	0.0534483	0.0327702	Wilcoxon	0.0374806	0.0209023	Wilcoxon
GOMF_CLATHRIN_BINDING	-0.0753729	0.0266281	0.0395573	t-test	0.0485738	0.0293458	t-test
GOMF_DYNEIN_COMPLEX_BINDING	-0.159578	0.116859	0.00304584	t-test	0.037612	0.0339706	t-test
GOMF_G_PROTEIN_ALPHA_SUBUNIT_BINDING	-0.0764097	0.0760581	0.0264647	t-test	0.0387006	0.0415084	t-test
GOMF_GABA_RECEPTOR_ACTIVITY	0.12548	-0.0645409	0.021445	t-test	-0.0607761	0.0319917	t-test
GOMF_INSULIN_RECEPTOR_BINDING	-0.14041	0.10838	0.00589024	Wilcoxon	0.0704349	0.0108961	t-test
GOMF_LIPOPROTEIN_PARTICLE_RECEPTOR_BINDING	-0.127098	0.0628289	0.00225854	t-test	0.0767921	0.0107677	t-test
GOMF_LOW_DENSITY_LIPOPROTEIN_PARTICLE_RECEPTOR_BINDING	-0.125458	0.0530601	0.00789331	t-test	0.0909882	0.00431243	t-test
GOMF_MAP_KINASE_PHOSPHATASE_ACTIVITY	0.140558	-0.0753021	0.0204725	t-test	-0.0660424	0.0389451	t-test
GOMF_MICROTUBULE_PLUS_END_BINDING	-0.160931	0.10003	0.0432752	t-test	0.0742177	0.0325993	t-test
GOMF_MONOATOMIC_ANION_MONOATOMIC_CATION_SYMPORTER_ACTIVITY	-0.126351	0.0718448	0.00984376	t-test	0.0680549	0.0207251	t-test
GOMF_PEPTIDOGLYCAN_MURALYTIC_ACTIVITY	0.187192	-0.047335	0.00491473	t-test	-0.112262	0.000271868	t-test
GOMF_PHOSPHATIDYLINOSITOL_BISPHOSPHATE_BINDING	-0.0903911	0.0163131	0.0478868	t-test	0.0633538	0.0108414	t-test
GOMF_PHOSPHATIDYLINOSITOL_PHOSPHATE_BINDING	-0.0877487	0.0410776	0.0288125	t-test	0.0487023	0.0380882	t-test
GOMF_PHOSPHOLIPASE_ACTIVATOR_ACTIVITY	-0.153784	0.0714996	0.0240771	t-test	0.0926618	0.024162	t-test
GOMF_PROTEIN_HORMONE_RECEPTOR_ACTIVITY	-0.12526	0.103614	0.00565026	t-test	0.067898	0.0154024	t-test
GOMF_RNA_CAP_BINDING	-0.168318	0.167664	0.000904122	t-test	0.0406954	0.0273694	t-test
GOMF_SNARE_BINDING	-0.122605	0.0256381	0.00790307	Wilcoxon	0.0526391	0.00270187	Wilcoxon
GOMF_TRANSCRIPTION_REGULATOR_INHIBITOR_ACTIVITY	0.120114	-0.0448865	0.0250841	t-test	-0.0498671	0.0472067	t-test
GOMF_TRANSMEMBRANE_RECEPTOR_PROTEIN_TYROSINE_KINASE_ADAPTOR_ACTIVITY	0.170906	-0.0903577	0.00218827	t-test	-0.0136658	0.0294965	Wilcoxon
GOMF_U6_SNRNA_BINDING	0.159958	-0.0262983	0.0479453	t-test	-0.0896103	0.0164847	t-test
GOMF_XENOBIOTIC_TRANSMEMBRANE_TRANSPORTER_ACTIVITY	-0.116556	0.0237414	0.0235968	t-test	0.0963264	0.00186175	t-test

## Sheet: S6
Pathway	Mean0	Mean0.5	Pval_0_vs_0.5	Method_0_vs_0.5	Mean6	Pval_0_vs_6	Method_0_vs_6
HALLMARK_ADIPOGENESIS	-0.0906451	0.0625125	0.0459687	t-test	0.0682061	0.0487339	t-test
HALLMARK_PROTEIN_SECRETION	-0.16267	0.134451	0.00588249	t-test	0.0592764	0.01757	t-test

## Sheet: S7
Pathway	Mean0	Mean0.5	Pval_0_vs_0.5	Method_0_vs_0.5	Mean6	Pval_0_vs_6	Method_0_vs_6
GAUCHER_PBMC_YF_VAX_STAMARIL_UNKNOWN_AGE_14DY_UP	0.224325	-0.129451	0.00117999	t-test	-0.0462748	0.00450795	t-test
GSE10325_BCELL_VS_MYELOID_UP	0.241452	-0.0922542	0.00624038	t-test	-0.122684	0.000982102	t-test
GSE10325_CD4_TCELL_VS_BCELL_DN	0.265243	-0.171778	0.000221484	Wilcoxon	-0.131209	0.00270187	Wilcoxon
GSE10325_LUPUS_CD4_TCELL_VS_LUPUS_BCELL_DN	0.232321	-0.146297	0.000764607	Wilcoxon	-0.10404	0.00570351	Wilcoxon
GSE12366_NAIVE_VS_MEMORY_BCELL_UP	0.11043	-0.0378792	0.00133831	Wilcoxon	-0.0567618	0.00396407	t-test
GSE12845_IGD_POS_VS_NEG_BLOOD_BCELL_UP	0.11164	-0.0225248	0.0310069	t-test	-0.0455081	0.0147097	t-test
GSE13484_UNSTIM_VS_YF17D_VACCINE_STIM_PBMC_UP	-0.130246	0.111984	0.0367421	Wilcoxon	0.0867591	0.0328868	t-test
GSE14908_ATOPIC_VS_NONATOPIC_PATIENT_RESTING_CD4_TCELL_UP	-0.05813	0.0446472	0.0229225	Wilcoxon	0.0516836	0.0185537	Wilcoxon
GSE15324_ELF4_KO_VS_WT_ACTIVATED_CD8_TCELL_UP	-0.0890499	0.0748614	0.042356	t-test	0.0593179	0.0438771	t-test
GSE16266_CTRL_VS_LPS_STIM_MEF_DN	0.101778	-0.0591959	9.60006e-05	t-test	-0.031124	0.00232824	t-test
GSE16266_LPS_VS_HEATSHOCK_AND_LPS_STIM_MEF_UP	0.119934	-0.0393222	0.00190609	Wilcoxon	-0.0407723	0.00864181	Wilcoxon
GSE17721_CTRL_VS_PAM3CSK4_8H_BMDC_DN	-0.0741007	0.0452948	0.0404709	t-test	0.0450643	0.0410195	t-test
GSE17721_CTRL_VS_POLYIC_0.5H_BMDC_UP	-0.108633	0.0896194	0.0117108	t-test	0.0614806	0.0149082	t-test
GSE17974_0H_VS_0.5H_IN_VITRO_ACT_CD4_TCELL_DN	0.108125	-0.0463826	0.0373586	t-test	-0.0593646	0.0466138	t-test
GSE17974_0H_VS_72H_IN_VITRO_ACT_CD4_TCELL_UP	0.136487	-0.0352384	0.045875	Wilcoxon	-0.06338	0.0164317	Wilcoxon
GSE18791_CTRL_VS_NEWCASTLE_VIRUS_DC_1H_DN	0.150233	-0.0861968	0.0137488	Wilcoxon	-0.0648163	0.0147153	t-test
GSE18791_CTRL_VS_NEWCASTLE_VIRUS_DC_2H_UP	-0.130096	0.120815	0.00808462	t-test	-0.012352	0.0234961	Wilcoxon
GSE20715_WT_VS_TLR4_KO_LUNG_UP	-0.109072	0.0831489	0.00767906	t-test	0.0744712	0.010771	t-test
GSE21379_WT_VS_SAP_KO_CD4_TCELL_DN	0.106656	-0.0303019	0.00589024	Wilcoxon	-0.0444474	0.00230646	Wilcoxon
GSE21546_UNSTIM_VS_ANTI_CD3_STIM_SAP1A_KO_AND_ELK1_KO_DP_THYMOCYTES_DN	0.0573437	-0.0272175	0.0450814	t-test	-0.0263598	0.0292036	t-test
GSE21670_STAT3_KO_VS_WT_CD4_TCELL_UP	0.105396	-0.00595951	0.0202499	Wilcoxon	-0.0413726	0.0367175	Wilcoxon
GSE22033_WT_VS_PPARG_KO_MEF_DN	-0.100983	0.0724761	0.0234397	t-test	0.0464465	0.0331977	t-test
GSE22033_WT_VS_PPARG_KO_MEF_UP	0.0724389	-0.0273702	0.0230451	t-test	-0.0287531	0.0300664	t-test
GSE22601_DOUBLE_NEGATIVE_VS_CD8_SINGLE_POSITIVE_THYMOCYTE_DN	-0.050683	0.0110393	0.0366728	t-test	0.02674	0.016862	t-test
GSE22886_CD4_TCELL_VS_BCELL_NAIVE_DN	0.157555	-0.0727591	0.00370442	Wilcoxon	-0.0797243	0.00315538	Wilcoxon
GSE22886_CD8_TCELL_VS_BCELL_NAIVE_DN	0.170995	-0.0913476	0.000925286	Wilcoxon	-0.0710895	0.00315538	Wilcoxon
GSE22886_NAIVE_BCELL_VS_DC_UP	0.164615	-0.0494684	0.0141811	t-test	-0.0972095	0.00120968	t-test
GSE22886_NAIVE_BCELL_VS_MONOCYTE_UP	0.222251	-0.118799	6.01819e-06	t-test	-0.119167	1.09083e-06	t-test
GSE22886_NAIVE_BCELL_VS_NEUTROPHIL_UP	0.191752	-0.0856592	0.00961513	t-test	-0.0640883	0.0118902	t-test
GSE22886_NAIVE_CD4_TCELL_VS_MEMORY_TCELL_DN	-0.190331	0.124258	0.0156836	Wilcoxon	0.0799608	0.00570351	Wilcoxon
GSE22886_NAIVE_CD8_TCELL_VS_MEMORY_TCELL_DN	-0.103333	0.117406	0.0127623	t-test	0.0585808	0.0164317	Wilcoxon
GSE22886_NAIVE_VS_IGG_IGA_MEMORY_BCELL_UP	0.095308	-0.0175979	0.0327702	Wilcoxon	-0.0462602	0.0292778	t-test
GSE22886_TCELL_VS_BCELL_NAIVE_DN	0.185025	-0.104961	7.0201e-06	t-test	-0.0758235	0.000373673	t-test
GSE23925_DARK_ZONE_VS_NAIVE_BCELL_DN	0.117588	-0.0661682	0.0101837	t-test	-0.0435003	0.0450865	t-test
GSE24574_BCL6_HIGH_VS_LOW_TFH_CD4_TCELL_UP	0.130141	-0.036136	0.0232806	t-test	-0.051087	0.0161804	t-test
GSE24574_NAIVE_VS_TCONV_CD4_TCELL_UP	0.096375	-0.0373436	0.0171692	t-test	-0.054657	0.0075	t-test
GSE25088_CTRL_VS_IL4_STIM_STAT6_KO_MACROPHAGE_UP	-0.0676279	0.0510928	0.0291529	t-test	0.020821	0.0379985	t-test
GSE26928_EFF_MEM_VS_CENTR_MEM_CD4_TCELL_DN	-0.06741	0.0532522	0.0248507	t-test	0.0251347	0.0423254	t-test
GSE27786_LSK_VS_NKCELL_DN	-0.0584845	0.0705126	0.0367421	Wilcoxon	0.0564166	0.0453339	Wilcoxon
GSE28726_NAIVE_CD4_TCELL_VS_NAIVE_VA24NEG_NKTCELL_DN	0.0980526	-0.0326713	0.0127462	t-test	-0.0353217	0.00719784	t-test
GSE29617_CTRL_VS_DAY3_TIV_FLU_VACCINE_PBMC_2008_DN	-0.210926	0.133509	0.0327702	Wilcoxon	0.0892889	0.0408399	Wilcoxon
GSE29617_CTRL_VS_DAY3_TIV_FLU_VACCINE_PBMC_2008_UP	0.167265	-0.0656024	0.0351594	t-test	-0.105596	0.0234961	Wilcoxon
GSE29617_CTRL_VS_TIV_FLU_VACCINE_PBMC_2008_UP	0.179715	-0.0807222	0.0367421	Wilcoxon	-0.0990613	0.0453339	Wilcoxon
GSE29618_BCELL_VS_MDC_DAY7_FLU_VACCINE_UP	0.256906	-0.118597	0.000284359	t-test	-0.143116	4.29116e-05	t-test
GSE29618_BCELL_VS_MDC_UP	0.246839	-0.0953923	0.000612269	t-test	-0.138802	6.96094e-05	t-test
GSE29618_BCELL_VS_MONOCYTE_DAY7_FLU_VACCINE_UP	0.265216	-0.118251	0.00055271	t-test	-0.142923	6.1378e-05	t-test
GSE29618_BCELL_VS_MONOCYTE_UP	0.277122	-0.140364	6.83162e-05	t-test	-0.163297	8.67527e-06	t-test
GSE29618_BCELL_VS_PDC_DAY7_FLU_VACCINE_UP	0.216604	-0.0467066	0.00235925	t-test	-0.101691	0.000412447	t-test
GSE29618_BCELL_VS_PDC_UP	0.232127	-0.0692473	0.000925286	Wilcoxon	-0.114758	5.61897e-05	Wilcoxon
GSE30971_WBP7_HET_VS_KO_MACROPHAGE_2H_LPS_STIM_UP	-0.108459	0.0818449	0.0216317	t-test	0.076553	0.0453339	Wilcoxon
GSE32423_CTRL_VS_IL7_MEMORY_CD8_TCELL_DN	-0.0461977	0.0396725	0.0108408	t-test	0.0233014	0.045229	t-test
GSE32901_NAIVE_VS_TH1_CD4_TCELL_DN	0.109144	-0.0261698	0.0288238	t-test	-0.0279137	0.0400415	t-test
GSE32901_NAIVE_VS_TH17_NEG_CD4_TCELL_DN	0.118773	-0.0888154	0.00226213	Wilcoxon	-0.0288879	0.00196295	Wilcoxon
GSE32986_CURDLAN_LOWDOSE_VS_GMCSF_AND_CURDLAN_LOWDOSE_STIM_DC_UP	-0.0949942	0.0752212	0.0418344	t-test	0.0750145	0.0398057	t-test
GSE33425_CD161_INT_VS_NEG_CD8_TCELL_UP	-0.137743	0.129149	0.00815912	t-test	0.0688835	0.0266643	t-test
GSE3400_UNTREATED_VS_IFNB_TREATED_MEF_UP	-0.129671	0.125819	0.00911464	Wilcoxon	0.0528722	0.0449249	t-test
GSE360_CTRL_VS_T_GONDII_DC_DN	0.0694906	-0.0348608	0.029159	Wilcoxon	-0.0280142	0.0367175	Wilcoxon
GSE360_DC_VS_MAC_B_MALAYI_LOW_DOSE_UP	-0.118197	0.0765225	0.0296805	t-test	0.0669359	0.015741	t-test
GSE360_L_DONOVANI_VS_L_MAJOR_MAC_UP	-0.0914016	0.071098	0.0421522	t-test	0.0517324	0.0438858	t-test
GSE3982_BCELL_VS_CENT_MEMORY_CD4_TCELL_DN	-0.0708	0.0503172	0.00411143	t-test	0.0214783	0.0206644	t-test
GSE3982_BCELL_VS_NKCELL_UP	0.152053	-0.0980398	0.000125986	t-test	-0.0371309	0.00423508	t-test
GSE3982_CTRL_VS_PMA_STIM_EOSINOPHIL_DN	0.0770706	-0.0325751	0.0279433	t-test	-0.0405013	0.0110197	t-test
GSE3982_DC_VS_BCELL_UP	-0.106118	0.058421	0.031304	t-test	0.067355	0.0382081	t-test
GSE3982_MAST_CELL_VS_BCELL_DN	0.120235	-0.0218818	0.0210119	t-test	-0.081581	0.00131694	t-test
GSE3982_MAST_CELL_VS_BCELL_UP	-0.103563	0.0919387	0.00332027	t-test	0.0429349	0.0263619	t-test
GSE3982_MAST_CELL_VS_NKCELL_UP	-0.110712	0.0776796	0.0116995	t-test	0.0693982	0.0266765	t-test
GSE3982_MEMORY_CD4_TCELL_VS_BCELL_DN	0.169391	-0.093999	0.00305706	t-test	-0.059636	0.0344851	t-test
GSE40274_LEF1_VS_FOXP3_AND_LEF1_TRANSDUCED_ACTIVATED_CD4_TCELL_UP	-0.0835716	0.0535655	0.0372809	t-test	0.0452824	0.0461886	t-test
GSE43863_NAIVE_VS_LY6C_LOW_CXCR5NEG_CD4_EFF_TCELL_D6_LCMV_UP	0.0448727	-0.037063	0.0285129	t-test	-0.0357175	0.00913426	t-test
GSE45881_CXCR6HI_VS_CXCR1LO_COLONIC_LAMINA_PROPRIA_DN	0.168454	-0.0936003	0.00190609	Wilcoxon	-0.0338411	0.0320277	t-test
GSE4748_CYANOBACTERIUM_LPSLIKE_VS_LPS_AND_CYANOBACTERIUM_LPSLIKE_STIM_DC_3H_UP	0.18103	-0.0537411	0.025885	Wilcoxon	-0.0994071	0.000902529	t-test
GSE4984_UNTREATED_VS_GALECTIN1_TREATED_DC_DN	0.208623	-0.0781123	0.00901517	t-test	-0.0881301	0.00270708	t-test
GSE5589_LPS_VS_LPS_AND_IL10_STIM_IL10_KO_MACROPHAGE_45MIN_UP	-0.100841	0.0868367	0.0194685	t-test	0.04936	0.0331982	t-test
GSE5589_WT_VS_IL6_KO_LPS_AND_IL6_STIM_MACROPHAGE_45MIN_DN	-0.089504	0.0680901	0.00398052	t-test	0.0524432	0.0223011	t-test
GSE5589_WT_VS_IL6_KO_LPS_STIM_MACROPHAGE_45MIN_UP	-0.0926876	0.096952	0.0171986	t-test	0.0562625	0.0326798	t-test
GSE6092_CTRL_VS_BORRELIA_BIRGDOFERI_INF_ENDOTHELIAL_CELL_UP	-0.160568	0.105618	0.0229225	Wilcoxon	0.0744565	0.00987482	Wilcoxon
GSE9006_TYPE_1_VS_TYPE_2_DIABETES_PBMC_AT_DX_DN	-0.151828	0.122552	0.0183661	t-test	0.0628637	0.0312133	t-test
GSE9509_10MIN_VS_30MIN_LPS_STIM_IL10_KO_MACROPHAGE_DN	0.101832	-0.045564	0.00993883	t-test	-0.0458863	0.00848496	t-test
GSE9509_LPS_VS_LPS_AND_IL10_STIM_IL10_KO_MACROPHAGE_30MIN_DN	0.106197	-0.0313874	0.0286295	t-test	-0.0635161	0.00497528	t-test
HARALAMBIEVA_PBMC_TIV_AGE_50_74YO_CORRELATED_WITH_MEMORY_B_CELL_RESPONSE_3DY_POSITIVE	0.233208	-0.132643	0.00621145	t-test	-0.14805	0.0022449	t-test
HOEK_PBMC_INACTIVATED_INFLUENZA_ADULT_7DY_UP	0.116561	-0.246862	0.000433048	t-test	-0.0988602	0.0287897	t-test
KAECH_DAY8_EFF_VS_DAY15_EFF_CD8_TCELL_DN	0.107091	-0.0207115	0.029159	Wilcoxon	-0.0314827	0.0234961	Wilcoxon
OVSYANNIKOVA_PBMC_FLUARIX_AGE_55_64YO_RESPONDERS_VS_NONRESPONDERS_0DY_UP	0.230565	-0.182881	4.24899e-06	t-test	-0.0694748	0.000202986	t-test
SOBOLEV_PBMC_PANDEMRIX_AGE_18_64YO_HIGH_VS_LOW_RESPONDERS_MEDIUM_HIGH_ADVERSE_EVENTS_SCORE_1DY_CORRELATED_WITH_TRANSITIONAL_B_CELLS_UP	0.554539	-0.399589	2.57869e-08	Wilcoxon	-0.286431	1.54721e-07	Wilcoxon
SOBOLEV_PBMC_PANDEMRIX_AGE_18_64YO_MEDIUM_HIGH_ADVERSE_EVENT_SUBJECTS_1DY_UP	0.477999	-0.304769	2.57869e-08	Wilcoxon	-0.234459	2.44976e-07	Wilcoxon
SOBOLEV_PBMC_PANDEMRIX_AGE_18_64YO_RESPONDERS_VS_NONRESPONDERS_7DY_UP	0.21181	-0.126303	0.00457851	t-test	-0.0651777	0.0074674	t-test
TSANG_PBMC_FLUVIRIN_PANDEMRIX_ADULT_CORR_WITH_CELL_FREQ_CD27HI_CD38HI_CD20_NEG_PLASMABLASTS_AND_CD38PLUS_OF_IGD_CD27PLUS_MEM_B_CELLS_7DY_POSITIVE	0.165773	-0.091336	0.0106888	t-test	-0.0782188	0.0090002	t-test
VOIGT_PBMC_FLUARIX_AGE_50_74YO_FEMALES_VS_MALES_0DY_TO_28D_UP	0.467776	-0.320262	3.09443e-07	Wilcoxon	-0.214992	3.50702e-06	Wilcoxon

## Sheet: S8
Pathway	Mean0	Mean0.5	Pval_0_vs_0.5	Method_0_vs_0.5	Mean6	Pval_0_vs_6	Method_0_vs_6
REACTOME_ACTIVATION_OF_SMO	-0.134462	0.0299731	0.0385428	t-test	0.0696583	0.0120692	t-test
REACTOME_APOPTOTIC_CLEAVAGE_OF_CELLULAR_PROTEINS	-0.1841	-0.0140036	0.0252138	t-test	-0.0238386	0.023842	t-test
REACTOME_BILE_ACID_AND_BILE_SALT_METABOLISM	-0.123589	0.0379211	0.0368483	t-test	0.0163647	0.0284623	t-test
REACTOME_CARGO_RECOGNITION_FOR_CLATHRIN_MEDIATED_ENDOCYTOSIS	-0.116817	0.0507747	0.0146592	t-test	0.0684695	0.0125897	t-test
REACTOME_CLATHRIN_MEDIATED_ENDOCYTOSIS	-0.121303	0.0530423	0.0109207	t-test	0.0561162	0.0154648	t-test
REACTOME_DOWNSTREAM_SIGNAL_TRANSDUCTION	-0.21884	0.0703355	0.000218744	t-test	0.0555741	0.00315538	Wilcoxon
REACTOME_INTEGRIN_SIGNALING	-0.152968	0.0689345	0.0120212	Wilcoxon	0.085933	0.0145192	Wilcoxon
REACTOME_LDL_CLEARANCE	-0.219891	0.180994	0.00190609	Wilcoxon	0.109358	0.00754355	Wilcoxon
REACTOME_MAP2K_AND_MAPK_ACTIVATION	-0.144274	0.0571317	0.0232085	t-test	0.0414514	0.0423773	t-test
REACTOME_P130CAS_LINKAGE_TO_MAPK_SIGNALING_FOR_INTEGRINS	-0.176564	0.0542908	0.0457672	t-test	0.085659	0.0189991	t-test
REACTOME_P75NTR_SIGNALS_VIA_NF_KB	0.139444	-0.177131	0.00133831	Wilcoxon	-0.0809985	0.0242212	t-test
REACTOME_PROLACTIN_RECEPTOR_SIGNALING	-0.193054	0.0646039	0.0273158	t-test	0.15412	0.00283637	t-test
REACTOME_RECYCLING_OF_BILE_ACIDS_AND_SALTS	-0.171437	-0.0118926	0.0361389	t-test	0.0155133	0.0237591	t-test
REACTOME_RHOQ_GTPASE_CYCLE	-0.150335	0.055957	0.0095257	t-test	0.0393028	0.0308547	t-test
REACTOME_RHOU_GTPASE_CYCLE	-0.197854	0.0639421	0.0103873	t-test	0.0275023	0.0122126	t-test
REACTOME_RHOV_GTPASE_CYCLE	-0.150532	0.0814595	0.0277116	t-test	0.0616786	0.017578	t-test
REACTOME_SIGNAL_TRANSDUCTION_BY_L1	-0.299872	-0.118586	0.0164807	t-test	-0.10673	0.0457597	t-test
REACTOME_SIGNALING_BY_CYTOSOLIC_FGFR1_FUSION_MUTANTS	-0.172866	0.15437	0.0124424	t-test	0.049952	0.0461798	t-test
REACTOME_SIGNALING_BY_KIT_IN_DISEASE	-0.234298	0.0898724	0.000373284	t-test	0.0319234	0.00514159	t-test
REACTOME_SIGNALING_BY_MODERATE_KINASE_ACTIVITY_BRAF_MUTANTS	-0.136989	0.0673697	0.0147056	t-test	0.0457449	0.0440263	t-test
REACTOME_SIGNALING_BY_PDGF	-0.105836	0.000355195	0.0342228	t-test	0.0397937	0.00680226	t-test
REACTOME_SPHINGOLIPID_DE_NOVO_BIOSYNTHESIS	-0.129639	0.0457219	0.0297403	t-test	0.0276137	0.0400967	t-test
REACTOME_SYNTHESIS_OF_BILE_ACIDS_AND_BILE_SALTS	-0.155479	0.0446308	0.0253667	t-test	0.0178208	0.0331814	t-test
REACTOME_SYNTHESIS_OF_BILE_ACIDS_AND_BILE_SALTS_VIA_7ALPHA_HYDROXYCHOLESTEROL	-0.188196	0.0207701	0.029159	Wilcoxon	0.0151771	0.0234961	Wilcoxon
REACTOME_SYNTHESIS_OF_PROSTAGLANDINS_PG_AND_THROMBOXANES_TX	-0.167769	0.117412	0.00813246	t-test	0.0688301	0.0302016	t-test
REACTOME_SYNTHESIS_OF_VERY_LONG_CHAIN_FATTY_ACYL_COAS	-0.22614	0.0782084	0.00420312	t-test	0.0164657	0.00890599	t-test
REACTOME_TRANSCRIPTIONAL_REGULATION_OF_BROWN_AND_BEIGE_ADIPOCYTE_DIFFERENTIATION	-0.122571	0.0623042	0.0230308	t-test	0.0102424	0.0398762	t-test
REACTOME_TRANSPORT_TO_THE_GOLGI_AND_SUBSEQUENT_MODIFICATION	-0.111899	0.0469832	0.0404546	t-test	0.0293242	0.0386703	t-test
REACTOME_VXPX_CARGO_TARGETING_TO_CILIUM	-0.241889	0.0956932	0.00193388	t-test	0.00798268	0.00604703	t-test

## Sheet: S9
Pathway	Mean0	Mean0.5	Pval_0_vs_0.5	Method_0_vs_0.5	Mean6	Pval_0_vs_6	Method_0_vs_6
WP_DISORDERS_OF_BILE_ACID_SYNTHESIS_AND_BILIARY_TRANSPORT	-0.11325	0.0592705	0.0465002	t-test	0.0536053	0.0172892	t-test
WP_DRAVET_SYNDROME	0.0767729	-0.02321	0.0454122	t-test	-0.0345913	0.0277917	t-test
WP_DRUG_INDUCTION_OF_BILE_ACID_PATHWAY	-0.163544	0.0456219	0.0137676	t-test	0.110679	0.00620596	t-test
WP_EPO_RECEPTOR_SIGNALING	-0.187965	0.161996	0.00111492	Wilcoxon	0.0591934	0.0360175	t-test
WP_ERK_PATHWAY_IN_HUNTINGTONS_DISEASE	-0.130432	0.0509001	0.03096	t-test	0.0470701	0.0338376	t-test
WP_EXTRAFOLLICULAR_AND_FOLLICULAR_B_CELL_ACTIVATION_BY_SARSCOV2	0.171869	-0.0481921	0.000317508	t-test	-0.100133	0.000182009	t-test
WP_HIPPOCAMPAL_SYNAPTOGENESIS_AND_NEUROGENESIS	-0.119512	0.102412	0.00291767	t-test	0.0558058	0.023735	t-test
WP_HOSTPATHOGEN_INTERACTION_OF_HUMAN_CORONAVIRUSES_AUTOPHAGY	-0.189306	0.093192	0.0150668	t-test	0.0742127	0.0132725	t-test
WP_HYPOTHESIZED_PATHWAYS_IN_PATHOGENESIS_OF_CARDIOVASCULAR_DISEASE	-0.133676	0.0751898	0.0206741	t-test	0.0780667	0.0209023	Wilcoxon
WP_IL11_SIGNALING	-0.161241	0.129589	0.000270466	t-test	0.0856353	0.011256	Wilcoxon
WP_IL6_SIGNALING	-0.123802	0.111783	0.00506248	Wilcoxon	0.0825226	0.0323566	t-test
WP_METABOLIC_REPROGRAMMING_IN_PANCREATIC_CANCER	-0.135978	0.103724	0.0312121	t-test	0.0477849	0.0459752	t-test
WP_PDGF_PATHWAY	-0.147496	0.114699	0.0020558	t-test	0.0536451	0.0464317	t-test
WP_PERTURBATIONS_TO_HOSTCELL_AUTOPHAGY_INDUCED_BY_SARSCOV2_PROTEINS	-0.125959	0.0776047	0.029159	Wilcoxon	0.0835571	0.0145063	t-test
WP_REGUCALCIN_IN_PROXIMAL_TUBULE_EPITHELIAL_KIDNEY_CELLS	-0.112996	0.0511019	0.0404339	t-test	0.0574495	0.0265446	t-test
WP_TCA_CYCLE_AND_DEFICIENCY_OF_PYRUVATE_DEHYDROGENASE_COMPLEX_PDHC	-0.200597	0.162976	0.045875	Wilcoxon	0.0792218	0.0376412	t-test
WP_UREA_CYCLE_AND_ASSOCIATED_PATHWAYS	-0.154236	0.0675925	0.0393126	t-test	0.062847	0.0434913	t-test
