# Supplementary material for: First the B cells fall, then the T cells follow: temporal immunological shift with ocrelizumab in multiple sclerosis
Source: J Neurol. 2025 Aug 16;272(9):582. doi: 10.1007/s00415-025-13297-5 (PMC12357791; doi:10.1007/s00415-025-13297-5)
Supplement: Supplementary file 2 — Supplementary file2 (XLSX 56 KB) [file 415_2025_13297_MOESM2_ESM.xlsx]

## Sheet: Foglio1
First the B Cells Fall, Then the T Cells Follow: Temporal Immunological Shift with Ocrelizumab in MS
Journal of Neurology
Gianmarco Abbadessa#1,2, Elisabetta Maida#1, Simona Bonavita*1, Luigi Lavorgna1
1 Department of Advanced Medical and Surgical Sciences, University of Campania “Luigi Vanvitelli”, Naples, Italy
2 Department of Brain Sciences, Imperial College London, London W120BZ, UK
#These authors contributed equally to this work as cofirst authors.
*Corresponding author:
Simona Bonavita
Department of Advanced Medical and Surgical Sciences, University of Campania Luigi Vanvitelli, Via Pansini 5, 80131, Naples, Italy
Tel: +39 081 566 6742; e-mail: simona.bonavita@unicampania.it
Supplementary Tables S10–S18.
Pathway enrichment scores at baseline, 2 weeks, and 6 months post-treatment, focusing on late effects of anti-CD20 therapy. Table S10 includes significantly altered pathways related to B cell differentiation and proliferation, regulatory T cell activity, and innate immune responses.
Tables S11–S18 provide extended pathway analyses across additional databases (BIOCARTA, GOCC, GOMF, PID, REACTOME, and WIKIPATHWAYS), supporting the observed long-term immunomodulatory effects.

## Sheet: S10
Pathway	Mean0	Mean0.5	Pval_0_vs_0.5	Method_0_vs_0.5	Mean6	Pval_0_vs_6	Method_0_vs_6
GOBP_ACIDIC_AMINO_ACID_TRANSPORT	-0.0645155	0.0198214	0.0938506	t-test	0.0345137	0.0383353	t-test
GOBP_ACTIVATION_OF_PHOSPHOLIPASE_C_ACTIVITY	-0.110834	0.0233599	0.0549171	t-test	0.0903342	0.0177509	t-test
GOBP_ACTIVATION_OF_PROTEIN_KINASE_B_ACTIVITY	-0.114455	0.0477128	0.102646	t-test	0.075094	0.0470871	t-test
GOBP_ACTOMYOSIN_STRUCTURE_ORGANIZATION	-0.055398	0.0163538	0.0649669	t-test	0.0374351	0.0364931	t-test
GOBP_APICAL_PROTEIN_LOCALIZATION	-0.0822199	-0.017142	0.413565	t-test	0.120868	0.010836	t-test
GOBP_ARF_PROTEIN_SIGNAL_TRANSDUCTION	-0.0814684	0.0723772	0.0939119	t-test	0.0702578	0.0434898	t-test
GOBP_ATRIAL_SEPTUM_MORPHOGENESIS	-0.0725128	-0.075247	0.969843	t-test	0.147105	0.00116221	t-test
GOBP_B_CELL_DIFFERENTIATION	0.0965265	0.0131619	0.134458	t-test	-0.0391888	0.0323101	t-test
GOBP_CARDIAC_CONDUCTION	-0.0462017	-0.0117274	0.590745	Wilcoxon	0.053335	0.0453339	Wilcoxon
GOBP_CARDIAC_MUSCLE_CELL_MEMBRANE_REPOLARIZATION	-0.103023	-0.0222153	0.297395	t-test	0.0944345	0.0033438	t-test
GOBP_CARDIAC_MUSCLE_CELL_PROLIFERATION	-0.0371874	0.0166139	0.217784	t-test	0.0410399	0.0164317	Wilcoxon
GOBP_CD4_POSITIVE_ALPHA_BETA_T_CELL_CYTOKINE_PRODUCTION	0.134578	0.0416387	0.3369	t-test	-0.118519	0.0329436	Wilcoxon
GOBP_CELL_COMMUNICATION_BY_ELECTRICAL_COUPLING_INVOLVED_IN_CARDIAC_CONDUCTION	-0.0384986	-0.0151088	0.711018	t-test	0.0754014	0.0459819	t-test
GOBP_CELL_FATE_SPECIFICATION	-0.061335	0.0214497	0.183134	t-test	0.0507138	0.0430485	t-test
GOBP_CELL_PROLIFERATION_IN_FOREBRAIN	-0.0901217	-0.00837398	0.161973	t-test	0.10091	0.0025978	t-test
GOBP_CELLULAR_RESPONSE_TO_COPPER_ION	0.14528	-0.0537103	0.102309	Wilcoxon	-0.103881	0.021527	t-test
GOBP_CELLULAR_RESPONSE_TO_NUTRIENT	-0.0627707	-0.0048312	0.296285	t-test	0.0719846	0.0320788	t-test
GOBP_CHAPERONE_MEDIATED_PROTEIN_FOLDING	-0.104851	0.0245125	0.129733	t-test	0.0516111	0.0342901	t-test
GOBP_CIRCADIAN_SLEEP_WAKE_CYCLE	-0.0531045	-0.0522088	0.990683	t-test	0.144466	0.00201327	t-test
GOBP_DENDRITIC_SPINE_DEVELOPMENT	-0.0529537	0.0173366	0.212182	t-test	0.0498344	0.0473368	t-test
GOBP_DETOXIFICATION_OF_COPPER_ION	0.191149	-0.045937	0.0696586	Wilcoxon	-0.150963	0.0238392	t-test
GOBP_DICARBOXYLIC_ACID_TRANSPORT	-0.0584843	0.0127101	0.0722412	t-test	0.0232189	0.0421898	t-test
GOBP_DNA_REPAIR_DEPENDENT_CHROMATIN_REMODELING	-0.0974334	0.000621069	0.376588	Wilcoxon	0.100639	0.0396428	t-test
GOBP_ECTOPIC_GERM_CELL_PROGRAMMED_CELL_DEATH	-0.0971805	0.00670838	0.167327	t-test	0.0984964	0.0259614	t-test
GOBP_ENDOPLASMIC_RETICULUM_ORGANIZATION	-0.0924886	0.059216	0.0708712	t-test	0.0782359	0.0261206	t-test
GOBP_ESTABLISHMENT_OR_MAINTENANCE_OF_BIPOLAR_CELL_POLARITY	-0.0808026	-0.00863002	0.299088	t-test	0.0935771	0.0019737	t-test
GOBP_EXOCYTIC_PROCESS	-0.111445	0.015023	0.0613607	t-test	0.0900443	0.00348695	t-test
GOBP_GLANDULAR_EPITHELIAL_CELL_DEVELOPMENT	0.0869229	-0.0263842	0.0651274	t-test	-0.0546996	0.0434902	t-test
GOBP_GLYCINE_TRANSPORT	0.102473	0.0369088	0.420907	t-test	-0.0949317	0.0421136	t-test
GOBP_HEART_TRABECULA_MORPHOGENESIS	-0.0425114	-0.0266875	0.761327	t-test	0.090256	0.0287602	t-test
GOBP_HISTAMINE_TRANSPORT	-0.106433	0.0103823	0.127475	t-test	0.118068	0.0182759	t-test
GOBP_HYALURONAN_CATABOLIC_PROCESS	-0.126415	-0.0250444	0.197457	t-test	0.0958263	0.0294965	Wilcoxon
GOBP_HYDROGEN_PEROXIDE_BIOSYNTHETIC_PROCESS	-0.148986	0.0123144	0.0608858	t-test	0.133505	0.00487914	t-test
GOBP_INOSITOL_PHOSPHATE_METABOLIC_PROCESS	-0.0757468	0.0105775	0.173931	t-test	0.0767137	0.0370083	t-test
GOBP_INTEGRIN_ACTIVATION	-0.0825363	0.000941325	0.32646	t-test	0.081361	0.0406221	t-test
GOBP_INTERLEUKIN_6_MEDIATED_SIGNALING_PATHWAY	-0.106803	0.0436291	0.0573825	t-test	0.0752456	0.0126232	t-test
GOBP_INTRACELLULAR_IRON_ION_HOMEOSTASIS	-0.0841626	0.0406833	0.0568619	t-test	0.059914	0.0421751	t-test
GOBP_LAMELLIPODIUM_ORGANIZATION	-0.0847809	0.00759892	0.17187	t-test	0.0556715	0.0448874	t-test
GOBP_LONG_TERM_MEMORY	0.0888237	-0.0390674	0.0551468	t-test	-0.0616639	0.026354	Wilcoxon
GOBP_MEMBRANE_DOCKING	-0.087447	0.0213424	0.0932157	Wilcoxon	0.053255	0.0145192	Wilcoxon
GOBP_MEMBRANE_REPOLARIZATION	-0.0728212	-0.021242	0.444729	t-test	0.0654763	0.0298772	t-test
GOBP_MEMBRANE_REPOLARIZATION_DURING_VENTRICULAR_CARDIAC_MUSCLE_CELL_ACTION_POTENTIAL	-0.125756	-0.0289102	0.293848	t-test	0.138026	0.00530265	t-test
GOBP_MITOCHONDRION_DISTRIBUTION	0.0848189	0.0311376	0.456599	t-test	-0.0912834	0.026354	Wilcoxon
GOBP_MOTOR_BEHAVIOR	0.112292	-0.0237403	0.0556535	t-test	-0.0419386	0.0460817	t-test
GOBP_NEGATIVE_REGULATION_OF_B_CELL_APOPTOTIC_PROCESS	0.161582	0.00502522	0.0707399	t-test	-0.11448	0.00386204	t-test
GOBP_NEGATIVE_REGULATION_OF_CALCIUM_ION_TRANSMEMBRANE_TRANSPORTER_ACTIVITY	-0.0972934	0.0146061	0.064817	t-test	0.032687	0.0453339	Wilcoxon
GOBP_NEGATIVE_REGULATION_OF_CALCIUM_ION_TRANSPORT	-0.0516389	-0.0303623	0.621283	t-test	0.0629004	0.0034365	t-test
GOBP_NEGATIVE_REGULATION_OF_CATION_CHANNEL_ACTIVITY	-0.103597	-0.00984656	0.128799	t-test	0.0757576	0.00277631	t-test
GOBP_NEGATIVE_REGULATION_OF_CELL_SUBSTRATE_JUNCTION_ORGANIZATION	-0.121719	0.0472718	0.119003	t-test	0.109399	0.0433918	t-test
GOBP_NEGATIVE_REGULATION_OF_INTRACELLULAR_ESTROGEN_RECEPTOR_SIGNALING_PATHWAY	-0.12505	-0.0345572	0.254015	t-test	0.102903	0.0117392	t-test
GOBP_NEGATIVE_REGULATION_OF_ION_TRANSMEMBRANE_TRANSPORTER_ACTIVITY	-0.0816749	0.00656809	0.0716497	t-test	0.0595254	0.00339447	t-test
GOBP_NEGATIVE_REGULATION_OF_LYMPHOCYTE_DIFFERENTIATION	0.0996818	-0.0128247	0.0677581	t-test	-0.0667796	0.00254661	t-test
GOBP_NEGATIVE_REGULATION_OF_MONOATOMIC_ION_TRANSMEMBRANE_TRANSPORT	-0.0662675	0.005917	0.0940572	t-test	0.059115	0.00340048	t-test
GOBP_NEGATIVE_REGULATION_OF_MONOATOMIC_ION_TRANSPORT	-0.0418066	-0.0075082	0.385969	t-test	0.0544134	0.0135574	t-test
GOBP_NEGATIVE_REGULATION_OF_ORGAN_GROWTH	-0.0916004	0.0269514	0.0561749	t-test	0.0497525	0.0257586	t-test
GOBP_NEGATIVE_REGULATION_OF_PLATELET_ACTIVATION	-0.0987288	-0.0217452	0.418208	t-test	0.136063	0.0170854	t-test
GOBP_NEGATIVE_REGULATION_OF_PROTEOLYSIS	-0.050339	-0.00276314	0.200929	t-test	0.0358545	0.0367175	Wilcoxon
GOBP_NEGATIVE_REGULATION_OF_TYPE_II_INTERFERON_PRODUCTION	0.124165	-0.0214513	0.0624985	t-test	-0.0906368	0.00729967	t-test
GOBP_NEGATIVE_REGULATION_OF_VIRAL_ENTRY_INTO_HOST_CELL	0.163425	-0.00420739	0.0907088	t-test	-0.126554	0.0135443	t-test
GOBP_NEGATIVE_REGULATION_OF_VIRAL_LIFE_CYCLE	0.16513	0.0136474	0.102309	Wilcoxon	-0.123199	0.0125874	t-test
GOBP_NEGATIVE_REGULATION_OF_VIRAL_PROCESS	0.0884959	0.06079	0.736691	t-test	-0.104127	0.0290635	t-test
GOBP_NEGATIVE_REGULATION_OF_VOLTAGE_GATED_POTASSIUM_CHANNEL_ACTIVITY	-0.11555	-0.0153995	0.225594	t-test	0.119148	0.000588609	t-test
GOBP_NEUROMUSCULAR_PROCESS_CONTROLLING_BALANCE	-0.0552456	-0.0545894	0.989203	t-test	0.0469946	0.0497019	t-test
GOBP_NEUROMUSCULAR_SYNAPTIC_TRANSMISSION	0.0932339	-0.0204944	0.053896	t-test	-0.0589382	0.0255463	t-test
GOBP_NEURON_FATE_SPECIFICATION	-0.0660784	-0.0117395	0.585963	t-test	0.0743029	0.0408399	Wilcoxon
GOBP_NEUROTRANSMITTER_RECEPTOR_INTERNALIZATION	-0.113992	0.0132047	0.102978	t-test	0.0722335	0.00806773	t-test
GOBP_NEUROTRANSMITTER_REUPTAKE	-0.0763331	-0.0477984	0.880478	Wilcoxon	0.0752527	0.0458643	t-test
GOBP_NEUROTRANSMITTER_SECRETION	-0.0780205	-0.0239537	0.214627	t-test	0.0897213	0.00091955	t-test
GOBP_NEUROTRANSMITTER_TRANSPORT	-0.0654484	-0.0299314	0.45529	t-test	0.0772235	0.00325359	t-test
GOBP_NEUROTRANSMITTER_UPTAKE	-0.0753451	-0.0458182	0.680231	t-test	0.0668309	0.037714	t-test
GOBP_NEUTRAL_LIPID_METABOLIC_PROCESS	-0.050027	0.037774	0.0508542	t-test	0.0516884	0.0478492	t-test
GOBP_NONRIBOSOMAL_PEPTIDE_BIOSYNTHETIC_PROCESS	-0.0998912	0.0492904	0.102309	Wilcoxon	0.0824108	0.0198296	t-test
GOBP_NUCLEAR_MIGRATION	-0.116905	0.01485	0.120113	t-test	0.0840794	0.013787	t-test
GOBP_NUCLEUS_LOCALIZATION	-0.0639048	-0.0123169	0.516082	t-test	0.0759492	0.0499176	t-test
GOBP_OLIGOPEPTIDE_TRANSPORT	-0.11859	0.00761341	0.0585508	t-test	0.0637933	0.0404677	t-test
GOBP_ORGANELLE_TRANSPORT_ALONG_MICROTUBULE	-0.0726812	0.0308152	0.157813	t-test	0.055718	0.0388005	t-test
GOBP_ORGANIC_HYDROXY_COMPOUND_TRANSPORT	-0.0294335	-0.0250579	0.905182	t-test	0.0532686	0.0359027	t-test
GOBP_OVARIAN_FOLLICLE_DEVELOPMENT	-0.0695483	0.000389273	0.114469	t-test	0.0511909	0.0393857	t-test
GOBP_PEPTIDE_BIOSYNTHETIC_PROCESS	-0.0524343	0.0101661	0.339222	t-test	0.0863729	0.0209323	t-test
GOBP_PEROXISOME_PROLIFERATOR_ACTIVATED_RECEPTOR_SIGNALING_PATHWAY	-0.032766	-0.00621362	0.651619	Wilcoxon	0.0903942	0.0367175	Wilcoxon
GOBP_POLYAMINE_TRANSPORT	-0.100883	-0.007365	0.144873	t-test	0.127036	0.00570351	Wilcoxon
GOBP_POSITIVE_REGULATION_OF_ALCOHOL_BIOSYNTHETIC_PROCESS	-0.0570455	-0.0490558	0.901406	t-test	0.091558	0.0332071	t-test
GOBP_POSITIVE_REGULATION_OF_CD4_POSITIVE_ALPHA_BETA_T_CELL_ACTIVATION	0.117778	0.00805146	0.151049	t-test	-0.0744773	0.0284221	t-test
GOBP_POSITIVE_REGULATION_OF_CIRCADIAN_RHYTHM	-0.110248	-0.0252528	0.30586	t-test	0.119017	0.0159961	t-test
GOBP_POSITIVE_REGULATION_OF_CYCLIN_DEPENDENT_PROTEIN_KINASE_ACTIVITY	-0.10706	0.044683	0.0891443	t-test	0.0508132	0.0425867	t-test
GOBP_POSITIVE_REGULATION_OF_FILOPODIUM_ASSEMBLY	-0.0828233	-0.00610097	0.204962	t-test	0.0496635	0.0170943	t-test
GOBP_POSITIVE_REGULATION_OF_MACROPHAGE_ACTIVATION	0.0829741	0.0301266	0.3363	t-test	-0.0634837	0.0367175	Wilcoxon
GOBP_POSITIVE_REGULATION_OF_MITOCHONDRIAL_FISSION	-0.0833144	0.0393779	0.18332	t-test	0.0616449	0.0440841	t-test
GOBP_POSITIVE_REGULATION_OF_MYOTUBE_DIFFERENTIATION	-0.0811628	-0.0589433	0.790061	t-test	0.0964658	0.0342832	t-test
GOBP_POSITIVE_REGULATION_OF_NOTCH_SIGNALING_PATHWAY	-0.047996	-0.01626	0.523829	t-test	0.0701156	0.0255535	t-test
GOBP_POSITIVE_REGULATION_OF_PEPTIDYL_THREONINE_PHOSPHORYLATION	-0.0635945	0.0301259	0.12106	t-test	0.0720505	0.020476	t-test
GOBP_POSITIVE_REGULATION_OF_PROTEASOMAL_UBIQUITIN_DEPENDENT_PROTEIN_CATABOLIC_PROCESS	-0.0618054	0.0506614	0.102381	t-test	0.0818736	0.0463183	t-test
GOBP_POSITIVE_REGULATION_OF_REGULATORY_T_CELL_DIFFERENTIATION	0.128653	0.00992272	0.187001	t-test	-0.0929288	0.0304591	t-test
GOBP_POSITIVE_REGULATION_OF_SEQUESTERING_OF_CALCIUM_ION	-0.115429	0.00719907	0.106494	t-test	0.0793011	0.0145679	t-test
GOBP_POSTSYNAPTIC_DENSITY_ASSEMBLY	-0.0922505	0.0286234	0.0880832	t-test	0.0430706	0.0407449	t-test
GOBP_POSTSYNAPTIC_SPECIALIZATION_ASSEMBLY	-0.0971108	0.0354629	0.0585273	t-test	0.0393124	0.0464744	t-test
GOBP_PROGRAMMED_CELL_DEATH_INVOLVED_IN_CELL_DEVELOPMENT	-0.0948738	0.0258008	0.0540604	t-test	0.100573	0.00443901	t-test
GOBP_PROTEIN_EXIT_FROM_ENDOPLASMIC_RETICULUM	-0.0426614	-0.00745558	0.676394	t-test	0.0777827	0.0367175	Wilcoxon
GOBP_PROTEIN_INSERTION_INTO_ER_MEMBRANE	-0.0734043	0.00272724	0.426432	t-test	0.125617	0.0458505	t-test
GOBP_PROTEIN_LOCALIZATION_TO_ENDOPLASMIC_RETICULUM	-0.0902805	0.0397603	0.112114	t-test	0.0958417	0.0164317	Wilcoxon
GOBP_PROTEIN_NEDDYLATION	-0.0981777	0.0193511	0.267972	t-test	0.115193	0.0234961	Wilcoxon
GOBP_PURINE_CONTAINING_COMPOUND_TRANSMEMBRANE_TRANSPORT	-0.0879654	0.0517751	0.076919	Wilcoxon	0.0581547	0.0229064	t-test
GOBP_REGULATION_OF_ALCOHOL_BIOSYNTHETIC_PROCESS	-0.0640143	-0.0215786	0.409612	t-test	0.0493656	0.0314558	t-test
GOBP_REGULATION_OF_CARDIAC_MUSCLE_CELL_DIFFERENTIATION	0.105121	0.0290757	0.33923	t-test	-0.0919985	0.0174139	t-test
GOBP_REGULATION_OF_CARDIAC_MUSCLE_CELL_MEMBRANE_REPOLARIZATION	-0.118178	-0.0318786	0.313386	t-test	0.0898037	0.00747474	t-test
GOBP_REGULATION_OF_CARDIOCYTE_DIFFERENTIATION	0.0850669	-0.0437593	0.068978	t-test	-0.0410758	0.0485461	t-test
GOBP_REGULATION_OF_CD4_POSITIVE_ALPHA_BETA_T_CELL_ACTIVATION	0.0989235	0.0254371	0.299289	t-test	-0.0597417	0.0440712	t-test
GOBP_REGULATION_OF_CELL_ADHESION_MEDIATED_BY_INTEGRIN	-0.0766169	0.0230034	0.149127	t-test	0.0791136	0.0357167	t-test
GOBP_REGULATION_OF_DENDRITIC_SPINE_DEVELOPMENT	-0.0629888	-0.00263323	0.265274	t-test	0.0521329	0.0223996	t-test
GOBP_REGULATION_OF_DENDRITIC_SPINE_MORPHOGENESIS	-0.0521989	-0.00445305	0.380504	t-test	0.0773877	0.0184318	t-test
GOBP_REGULATION_OF_EXOSOMAL_SECRETION	-0.102061	0.0584501	0.0804239	t-test	0.0774727	0.0491858	t-test
GOBP_REGULATION_OF_GLUCOSE_TRANSMEMBRANE_TRANSPORT	-0.0625721	0.0233293	0.107772	t-test	0.0576613	0.0207159	t-test
GOBP_REGULATION_OF_HUMORAL_IMMUNE_RESPONSE_MEDIATED_BY_CIRCULATING_IMMUNOGLOBULIN	0.109109	0.0405638	0.428855	t-test	-0.0919391	0.0480841	t-test
GOBP_REGULATION_OF_INOSITOL_PHOSPHATE_BIOSYNTHETIC_PROCESS	-0.114088	-0.0445533	0.490332	t-test	0.14553	0.0101727	t-test
GOBP_REGULATION_OF_INTRACELLULAR_ESTROGEN_RECEPTOR_SIGNALING_PATHWAY	-0.100277	0.000180563	0.192427	t-test	0.109598	0.0145171	t-test
GOBP_REGULATION_OF_LEUKOCYTE_TETHERING_OR_ROLLING	-0.113936	0.0646604	0.0599735	t-test	0.0909242	0.0403867	t-test
GOBP_REGULATION_OF_MEMBRANE_REPOLARIZATION	-0.0937012	-0.0363214	0.779995	Wilcoxon	0.0895991	0.00958243	t-test
GOBP_REGULATION_OF_MICROTUBULE_CYTOSKELETON_ORGANIZATION	-0.067233	0.0336183	0.148248	t-test	0.0565127	0.0271635	t-test
GOBP_REGULATION_OF_MICROTUBULE_POLYMERIZATION	-0.0628266	0.0271058	0.19239	t-test	0.0691693	0.0306328	t-test
GOBP_REGULATION_OF_MICROTUBULE_POLYMERIZATION_OR_DEPOLYMERIZATION	-0.042793	0.0161769	0.217176	Wilcoxon	0.0642611	0.0270934	t-test
GOBP_REGULATION_OF_MITOCHONDRIAL_FISSION	-0.0976036	0.0550342	0.0522026	t-test	0.0326428	0.0337874	t-test
GOBP_REGULATION_OF_MONOATOMIC_ANION_TRANSPORT	-0.104895	0.00428731	0.180696	t-test	0.0981007	0.0131466	t-test
GOBP_REGULATION_OF_NEUROTRANSMITTER_SECRETION	-0.0490744	-0.0248654	0.617213	t-test	0.0639971	0.0408395	t-test
GOBP_REGULATION_OF_NEUROTRANSMITTER_TRANSPORT	-0.0443774	-0.0266072	0.718377	t-test	0.0664522	0.0385194	t-test
GOBP_REGULATION_OF_PLATELET_AGGREGATION	-0.0767545	0.0238742	0.19274	t-test	0.0840647	0.0407961	t-test
GOBP_REGULATION_OF_POSTSYNAPTIC_NEUROTRANSMITTER_RECEPTOR_INTERNALIZATION	-0.1552	0.00760307	0.0616465	t-test	0.104909	0.0145192	Wilcoxon
GOBP_REGULATION_OF_POTASSIUM_ION_TRANSMEMBRANE_TRANSPORTER_ACTIVITY	-0.0641008	-0.00198125	0.187839	t-test	0.061583	0.0329436	Wilcoxon
GOBP_REGULATION_OF_RETINOIC_ACID_RECEPTOR_SIGNALING_PATHWAY	0.0968373	0.00853986	0.331405	Wilcoxon	-0.0692672	0.0372487	t-test
GOBP_REGULATION_OF_RRNA_PROCESSING	0.112247	0.0630919	0.747192	Wilcoxon	-0.12324	0.0329436	Wilcoxon
GOBP_REGULATION_OF_SECONDARY_METABOLIC_PROCESS	-0.105717	0.0253386	0.0821212	t-test	0.0804444	0.0457976	t-test
GOBP_REGULATION_OF_SENSORY_PERCEPTION	-0.0888621	-0.0465759	0.634304	t-test	0.131943	0.00594714	t-test
GOBP_REGULATION_OF_SKELETAL_MUSCLE_CELL_PROLIFERATION	-0.0568408	-0.0585754	0.977323	t-test	0.0904064	0.0453339	Wilcoxon
GOBP_REGULATION_OF_SMOOTH_MUSCLE_CONTRACTION	-0.0423635	-0.0390716	0.968704	t-test	0.111942	0.0498761	t-test
GOBP_REGULATION_OF_TYPE_2_IMMUNE_RESPONSE	0.125005	0.00500752	0.0630002	t-test	-0.0613443	0.0144271	t-test
GOBP_REGULATION_OF_VENTRICULAR_CARDIAC_MUSCLE_CELL_MEMBRANE_REPOLARIZATION	-0.135176	-0.0285006	0.161637	t-test	0.109837	0.00100034	t-test
GOBP_REGULATORY_T_CELL_DIFFERENTIATION	0.10159	0.0693292	0.618088	t-test	-0.132205	0.00319136	t-test
GOBP_RENAL_SYSTEM_VASCULATURE_DEVELOPMENT	-0.0914539	0.0349893	0.0547325	t-test	0.0740243	0.0370118	t-test
GOBP_RESPONSE_TO_INTERFERON_ALPHA	0.122837	0.0620884	0.609043	t-test	-0.117424	0.0358348	t-test
GOBP_RESPONSE_TO_INTERLEUKIN_6	-0.073725	0.0336071	0.122524	Wilcoxon	0.0348072	0.049428	t-test
GOBP_RESPONSE_TO_LAMINAR_FLUID_SHEAR_STRESS	0.120443	0.01435	0.299591	t-test	-0.0843327	0.0340317	t-test
GOBP_RESPONSE_TO_VITAMIN_D	-0.0596795	-0.0440689	0.818775	t-test	0.0888236	0.0412132	t-test
GOBP_RETROGRADE_AXONAL_TRANSPORT	-0.106605	0.032469	0.0622772	t-test	0.0963426	0.00534333	t-test
GOBP_RNA_SURVEILLANCE	0.0994208	0.0741592	0.829511	t-test	-0.138865	0.033295	t-test
GOBP_SECONDARY_METABOLIC_PROCESS	-0.050083	-0.00953419	0.533966	t-test	0.0672387	0.0329436	Wilcoxon
GOBP_SERINE_PHOSPHORYLATION_OF_STAT_PROTEIN	0.134354	-0.0572529	0.0712213	t-test	-0.0832066	0.0472897	t-test
GOBP_SEROTONIN_TRANSPORT	-0.106439	-0.0493725	0.44754	t-test	0.106301	0.0185537	Wilcoxon
GOBP_SKELETAL_MUSCLE_CELL_PROLIFERATION	-0.0808622	0.00149982	0.191653	t-test	0.0840402	0.0126139	t-test
GOBP_SLEEP	-0.0467894	0.00956937	0.477307	Wilcoxon	0.074399	0.0461371	t-test
GOBP_STRIATED_MUSCLE_CELL_PROLIFERATION	-0.0470984	0.010553	0.130424	t-test	0.051283	0.0118481	t-test
GOBP_SUBSTRATE_DEPENDENT_CELL_MIGRATION	-0.129163	-0.0141741	0.163127	t-test	0.164037	0.000653399	t-test
GOBP_SYNAPTIC_VESICLE_EXOCYTOSIS	-0.0711435	-0.0293111	0.23595	t-test	0.0892254	0.000224432	t-test
GOBP_SYNAPTIC_VESICLE_RECYCLING	-0.0729419	0.0274603	0.0789012	t-test	0.0583983	0.0318013	t-test
GOBP_TAIL_ANCHORED_MEMBRANE_PROTEIN_INSERTION_INTO_ER_MEMBRANE	-0.0490776	-0.0330557	0.875339	t-test	0.137107	0.0367175	Wilcoxon
GOBP_TRIGLYCERIDE_METABOLIC_PROCESS	-0.0565537	0.0284183	0.0675748	t-test	0.0642632	0.0195622	t-test
GOBP_TYPE_2_IMMUNE_RESPONSE	0.122726	0.0126036	0.0567726	Wilcoxon	-0.0692776	0.00864181	Wilcoxon
GOBP_VENTRICULAR_CARDIAC_MUSCLE_CELL_ACTION_POTENTIAL	-0.0976223	-0.0318226	0.504539	Wilcoxon	0.0934493	0.00430537	t-test
GOBP_VENTRICULAR_CARDIAC_MUSCLE_CELL_MEMBRANE_REPOLARIZATION	-0.136717	-0.0238443	0.161101	t-test	0.113955	0.000668878	t-test
GOBP_VERY_LONG_CHAIN_FATTY_ACID_METABOLIC_PROCESS	-0.116459	0.0480052	0.0523899	t-test	0.0588716	0.0186732	t-test
GOBP_VESICLE_DOCKING	-0.10804	0.0141291	0.11207	Wilcoxon	0.046827	0.00754355	Wilcoxon
GOBP_VESICLE_DOCKING_INVOLVED_IN_EXOCYTOSIS	-0.106747	0.0195506	0.0932157	Wilcoxon	0.0735105	0.00493962	Wilcoxon
GOBP_VIRAL_PROTEIN_PROCESSING	-0.153199	0.0810457	0.0541997	t-test	0.087836	0.0403146	t-test
GOBP_XENOBIOTIC_METABOLIC_PROCESS	-0.0432272	0.00094175	0.423353	t-test	0.0539846	0.0483474	t-test
GOBP_XENOBIOTIC_TRANSPORT	-0.0826267	0.0248923	0.0648304	t-test	0.0223289	0.0426366	t-test

## Sheet: S11
Pathway	Mean0	Mean0.5	Pval_0_vs_0.5	Method_0_vs_0.5	Mean6	Pval_0_vs_6	Method_0_vs_6
BIOCARTA_ARAP_PATHWAY	-0.541334	-0.455016	0.0510899	Wilcoxon	-0.445	0.0367175	Wilcoxon
BIOCARTA_BARR_MAPK_PATHWAY	-0.543466	-0.516916	0.4166	t-test	-0.466481	0.0497315	t-test
BIOCARTA_BARRESTIN_PATHWAY	-0.597992	-0.545235	0.08711	t-test	-0.532364	0.0388265	t-test
BIOCARTA_CARM1_PATHWAY	-0.641663	-0.640275	0.964491	t-test	-0.562243	0.0453339	Wilcoxon
BIOCARTA_EXTRINSIC_PATHWAY	-0.421807	-0.346219	0.264207	t-test	-0.269149	0.03258	t-test
BIOCARTA_GSK3_PATHWAY	-0.547349	-0.576673	0.113107	t-test	-0.593902	0.0468264	t-test
BIOCARTA_HDAC_PATHWAY	-0.63469	-0.609002	0.145619	Wilcoxon	-0.581128	0.00230646	Wilcoxon
BIOCARTA_HSP27_PATHWAY	-0.564899	-0.526493	0.206465	t-test	-0.4929	0.0285033	t-test
BIOCARTA_IL6_PATHWAY	-0.566037	-0.52135	0.0850856	t-test	-0.495438	0.00987482	Wilcoxon
BIOCARTA_MPR_PATHWAY	-0.627192	-0.600518	0.1337	Wilcoxon	-0.569261	0.0145192	Wilcoxon
BIOCARTA_P27_PATHWAY	-0.366536	-0.319284	0.517814	t-test	-0.193153	0.0408399	Wilcoxon
BIOCARTA_PDGF_PATHWAY	-0.530999	-0.482413	0.0723878	t-test	-0.472117	0.00426618	Wilcoxon
BIOCARTA_PPARA_PATHWAY	-0.553558	-0.530668	0.17129	t-test	-0.505747	0.0228033	t-test
BIOCARTA_RAB_PATHWAY	-0.535087	-0.464581	0.109797	t-test	-0.406227	0.015159	t-test
BIOCARTA_TPO_PATHWAY	-0.550118	-0.498051	0.171789	Wilcoxon	-0.499351	0.0294965	Wilcoxon

## Sheet: S12
Pathway	Mean0	Mean0.5	Pval_0_vs_0.5	Method_0_vs_0.5	Mean6	Pval_0_vs_6	Method_0_vs_6
GOCC_9PLUS0_NON_MOTILE_CILIUM	-0.0387959	-0.00881521	0.580984	t-test	0.0495878	0.0236989	t-test
GOCC_ACTIN_FILAMENT_BUNDLE	-0.0900402	-0.0251845	0.299862	t-test	0.0652486	0.0248279	t-test
GOCC_ACTOMYOSIN	-0.0796563	-0.0108804	0.314724	t-test	0.072969	0.0480884	t-test
GOCC_CELL_CORTEX	-0.0622234	0.0262357	0.0568311	t-test	0.0566548	0.015598	t-test
GOCC_CELL_CORTEX_REGION	-0.0682898	-0.00701567	0.319717	t-test	0.0754577	0.00656028	t-test
GOCC_COPI_COATED_VESICLE_MEMBRANE	-0.151549	0.0890938	0.0686248	t-test	0.123017	0.0309712	t-test
GOCC_CYCLIN_DEPENDENT_PROTEIN_KINASE_HOLOENZYME_COMPLEX	0.0955723	-0.0112627	0.201492	t-test	-0.0867884	0.0281297	t-test
GOCC_CYTOPLASMIC_DYNEIN_COMPLEX	-0.117148	-0.00530867	0.219034	t-test	0.0874333	0.00706787	t-test
GOCC_DOPAMINERGIC_SYNAPSE	-0.0818707	-0.0720024	0.90765	t-test	0.173123	0.00108	t-test
GOCC_DYSTROPHIN_ASSOCIATED_GLYCOPROTEIN_COMPLEX	0.063459	-0.0208039	0.176261	t-test	-0.0670957	0.0294965	Wilcoxon
GOCC_ENDOSOME_LUMEN	-0.0974924	0.0150582	0.103817	t-test	0.0957294	0.0478024	t-test
GOCC_EUKARYOTIC_TRANSLATION_INITIATION_FACTOR_3_COMPLEX	-0.124749	0.0556372	0.140423	t-test	0.178855	0.0216326	t-test
GOCC_EXOCYTIC_VESICLE	-0.0526379	-0.00921584	0.298289	t-test	0.0479334	0.033107	t-test
GOCC_EXORIBONUCLEASE_COMPLEX	0.118011	0.039177	0.477042	t-test	-0.110998	0.0169974	t-test
GOCC_FILAMENTOUS_ACTIN	-0.0651607	-0.0756283	0.88497	t-test	0.134014	0.00508736	t-test
GOCC_LAMELLIPODIUM_MEMBRANE	-0.0897436	0.0471148	0.075821	t-test	0.0686521	0.0424956	t-test
GOCC_NUCLEOSOME	0.133099	-0.0440567	0.152361	t-test	-0.0616655	0.0453339	Wilcoxon
GOCC_PHOTORECEPTOR_OUTER_SEGMENT	-0.0435085	0.00813838	0.301772	t-test	0.0359958	0.0352033	t-test
GOCC_PLATELET_ALPHA_GRANULE	-0.103513	0.000369957	0.199816	t-test	0.115957	0.0148351	t-test
GOCC_PLATELET_ALPHA_GRANULE_MEMBRANE	-0.196528	-0.015015	0.1337	Wilcoxon	0.192123	0.00426618	Wilcoxon
GOCC_PRC1_COMPLEX	0.117873	-0.0222092	0.0555807	t-test	-0.0947317	0.00946547	t-test
GOCC_PRESPLICEOSOME	0.166304	-0.0395256	0.106621	t-test	-0.0997764	0.0260888	t-test
GOCC_PROTON_TRANSPORTING_TWO_SECTOR_ATPASE_COMPLEX_CATALYTIC_DOMAIN	-0.0789185	0.00871119	0.317134	t-test	0.11605	0.0412012	t-test
GOCC_SNARE_COMPLEX	-0.0910306	0.0295248	0.0634249	t-test	0.0607184	0.0183283	t-test
GOCC_VOLTAGE_GATED_CALCIUM_CHANNEL_COMPLEX	0.0843169	0.00390767	0.286831	t-test	-0.0607376	0.0400047	t-test

## Sheet: S13
Pathway	Mean0	Mean0.5	Pval_0_vs_0.5	Method_0_vs_0.5	Mean6	Pval_0_vs_6	Method_0_vs_6
GOMF_ACYL_COA_HYDROLASE_ACTIVITY	-0.0696687	0.00520932	0.422474	t-test	0.0951387	0.0247977	t-test
GOMF_ATPASE_COUPLED_ION_TRANSMEMBRANE_TRANSPORTER_ACTIVITY	-0.120135	0.0531635	0.0545886	t-test	0.0879448	0.049238	t-test
GOMF_C_ACYLTRANSFERASE_ACTIVITY	-0.133363	0.0573905	0.0847612	Wilcoxon	0.0628658	0.0367175	Wilcoxon
GOMF_CARBON_OXYGEN_LYASE_ACTIVITY	-0.108073	0.0494348	0.0629534	Wilcoxon	0.072883	0.012799	Wilcoxon
GOMF_CULLIN_FAMILY_PROTEIN_BINDING	-0.10168	0.0492812	0.0768246	t-test	0.082111	0.0403385	t-test
GOMF_EFFLUX_TRANSMEMBRANE_TRANSPORTER_ACTIVITY	-0.142751	0.0327215	0.0732721	t-test	0.090432	0.0225561	t-test
GOMF_FERROUS_IRON_BINDING	-0.0905119	0.0207527	0.188652	t-test	0.10772	0.0185537	Wilcoxon
GOMF_GROWTH_FACTOR_BINDING	-0.056934	0.0016181	0.207226	t-test	0.0374312	0.0375968	t-test
GOMF_HORMONE_BINDING	-0.0660134	-0.0359557	0.612688	t-test	0.109729	0.00561283	t-test
GOMF_HORMONE_RECEPTOR_BINDING	-0.0687243	-0.0674249	0.98629	t-test	0.100288	0.048791	t-test
GOMF_HYDRO_LYASE_ACTIVITY	-0.115182	0.0520009	0.0932157	Wilcoxon	0.0836115	0.0185537	Wilcoxon
GOMF_LIPASE_ACTIVATOR_ACTIVITY	-0.126378	0.030253	0.0611528	t-test	0.0721915	0.0419611	t-test
GOMF_LIPID_TRANSMEMBRANE_TRANSPORTER_ACTIVITY	-0.0424167	-0.0154616	0.586659	t-test	0.0742586	0.0254242	t-test
GOMF_MAP_KINASE_KINASE_ACTIVITY	-0.0957613	0.0525718	0.121513	t-test	0.0918768	0.0408399	Wilcoxon
GOMF_MOLECULAR_CARRIER_ACTIVITY	-0.092973	0.0565722	0.0846604	t-test	0.0570095	0.031044	t-test
GOMF_PENTOSYLTRANSFERASE_ACTIVITY	0.0789539	0.0566189	0.770741	t-test	-0.0797849	0.0161863	t-test
GOMF_PEPTIDE_ANTIGEN_BINDING	0.161954	-0.0494328	0.0629534	Wilcoxon	-0.0745295	0.0408399	Wilcoxon
GOMF_PEPTIDE_HORMONE_BINDING	-0.0842547	-0.0416842	0.447645	t-test	0.108183	0.00327667	t-test
GOMF_PEPTIDE_HORMONE_RECEPTOR_BINDING	-0.0803542	-0.0541075	0.769304	t-test	0.103184	0.0270778	t-test
GOMF_PHOSPHATIDYLINOSITOL_4_5_BISPHOSPHATE_BINDING	-0.0839694	-0.000679656	0.0681579	t-test	0.0585416	0.00344077	t-test
GOMF_PROTEIN_CARRIER_CHAPERONE	-0.107403	-0.00317277	0.193943	t-test	0.120352	0.00498655	t-test
GOMF_SIALYLTRANSFERASE_ACTIVITY	-0.0944644	-0.00380324	0.338544	t-test	0.0945343	0.0294965	Wilcoxon
GOMF_SODIUM_CHANNEL_REGULATOR_ACTIVITY	-0.0726048	0.0259326	0.0600837	t-test	0.0697341	0.0251042	t-test
GOMF_STEROID_BINDING	-0.0664629	0.0276651	0.0832425	t-test	0.0426786	0.0471767	t-test
GOMF_SULFUR_COMPOUND_TRANSMEMBRANE_TRANSPORTER_ACTIVITY	-0.0545172	0.0026484	0.198067	t-test	0.0627553	0.0234961	Wilcoxon
GOMF_SYNTAXIN_1_BINDING	-0.107628	-0.0175221	0.228882	t-test	0.0921219	0.0165449	t-test
GOMF_SYNTAXIN_BINDING	-0.112826	0.0101084	0.0626859	t-test	0.0392567	0.0393738	t-test
GOMF_TRANSPORTER_INHIBITOR_ACTIVITY	-0.098091	-0.00285833	0.154847	t-test	0.0509138	0.0479571	t-test

## Sheet: S14
Pathway	Mean0	Mean0.5	Pval_0_vs_0.5	Method_0_vs_0.5	Mean6	Pval_0_vs_6	Method_0_vs_6

## Sheet: S15
Pathway	Mean0	Mean0.5	Pval_0_vs_0.5	Method_0_vs_0.5	Mean6	Pval_0_vs_6	Method_0_vs_6
ERWIN_COHEN_PBMC_TC_83_AGE_18_45YO_NAIVE_NOT_PREVIOUSLY_IMMUNIZED_24HR_DEG_CANONICAL_PATHWAY_MEMBERS_UP	0.089902	0.0557512	0.703732	t-test	-0.120617	0.0352552	t-test
FULLER_PBMC_F_TULARENSIS_VACCINE_LVS_AGE_22_54YO_18HR_DN	0.096707	0.0325607	0.411327	t-test	-0.0913934	0.0350717	t-test
GSE10325_LUPUS_BCELL_VS_LUPUS_MYELOID_UP	0.171858	-0.0664524	0.0932157	Wilcoxon	-0.0924492	0.0133625	t-test
GSE11864_CSF1_PAM3CYS_VS_CSF1_IFNG_PAM3CYS_IN_MAC_UP	-0.0589477	0.0639174	0.0769923	t-test	0.0452278	0.0408399	Wilcoxon
GSE11961_MEMORY_BCELL_DAY40_VS_GERMINAL_CENTER_BCELL_DAY40_UP	-0.0649967	0.0471884	0.0749149	t-test	0.0392929	0.0432432	t-test
GSE12845_NAIVE_VS_PRE_GC_TONSIL_BCELL_UP	0.0855075	-0.00732709	0.0998207	t-test	-0.0312262	0.0449409	t-test
GSE13306_RA_VS_UNTREATED_TCONV_DN	-0.0469572	0.0161434	0.171713	t-test	0.0510245	0.0403327	t-test
GSE13485_DAY1_VS_DAY21_YF17D_VACCINE_PBMC_DN	-0.18985	0.120521	0.0932157	Wilcoxon	0.0624323	0.0234961	Wilcoxon
GSE1448_CTRL_VS_ANTI_VBETA5_DP_THYMOCYTE_UP	-0.0851092	0.0415121	0.0561179	t-test	0.0583173	0.0198317	t-test
GSE15330_LYMPHOID_MULTIPOTENT_VS_GRANULOCYTE_MONOCYTE_PROGENITOR_DN	-0.092897	0.0777206	0.0543637	t-test	0.0647165	0.0440913	t-test
GSE15659_RESTING_TREG_VS_NONSUPPRESSIVE_TCELL_UP	0.0410265	-0.0217977	0.0971455	t-test	-0.00976801	0.0480783	t-test
GSE16385_UNTREATED_VS_12H_ROSIGLITAZONE_IL4_TREATED_MACROPHAGE_DN	-0.068283	0.0296145	0.155818	t-test	0.055396	0.0385452	t-test
GSE17580_TREG_VS_TEFF_UP	-0.0376231	0.0115126	0.265208	t-test	0.0383021	0.0234961	Wilcoxon
GSE17580_UNINFECTED_VS_S_MANSONI_INF_TREG_DN	-0.0826804	0.041592	0.113607	t-test	0.0885285	0.0280305	t-test
GSE17721_CPG_VS_GARDIQUIMOD_1H_BMDC_DN	-0.118025	0.0873287	0.076919	Wilcoxon	0.0657509	0.00987482	Wilcoxon
GSE17721_LPS_VS_GARDIQUIMOD_2H_BMDC_DN	-0.0693828	0.060661	0.131486	t-test	0.0473274	0.0164317	Wilcoxon
GSE17974_0.5H_VS_72H_UNTREATED_IN_VITRO_CD4_TCELL_UP	0.159679	-0.0458924	0.0553301	t-test	-0.094091	0.0234961	Wilcoxon
GSE17974_0H_VS_12H_IN_VITRO_ACT_CD4_TCELL_UP	0.106446	0.000361704	0.189499	t-test	-0.0488449	0.0478515	t-test
GSE17974_0H_VS_24H_IN_VITRO_ACT_CD4_TCELL_UP	0.118286	-0.00557437	0.0932157	Wilcoxon	-0.0858738	0.011256	Wilcoxon
GSE17974_1H_VS_72H_UNTREATED_IN_VITRO_CD4_TCELL_UP	0.144518	-0.046448	0.0536304	t-test	-0.0808561	0.0453339	Wilcoxon
GSE17974_CTRL_VS_ACT_IL4_AND_ANTI_IL12_12H_CD4_TCELL_UP	0.117587	-0.0252696	0.0736301	t-test	-0.0719699	0.0226531	t-test
GSE17974_CTRL_VS_ACT_IL4_AND_ANTI_IL12_4H_CD4_TCELL_UP	0.0995073	0.0261945	0.304047	t-test	-0.0700393	0.0183224	t-test
GSE17974_CTRL_VS_ACT_IL4_AND_ANTI_IL12_6H_CD4_TCELL_UP	0.0880967	0.0160777	0.292021	t-test	-0.045469	0.0451194	t-test
GSE17974_IL4_AND_ANTI_IL12_VS_UNTREATED_24H_ACT_CD4_TCELL_DN	0.0553495	0.018405	0.525744	t-test	-0.0772002	0.0281129	t-test
GSE18791_CTRL_VS_NEWCASTLE_VIRUS_DC_16H_DN	0.0815092	0.00227611	0.183233	t-test	-0.0666573	0.0296799	t-test
GSE18791_CTRL_VS_NEWCASTLE_VIRUS_DC_18H_DN	0.060551	0.00577451	0.29551	t-test	-0.0717988	0.0270003	t-test
GSE18791_CTRL_VS_NEWCASTLE_VIRUS_DC_4H_DN	0.112512	0.0138633	0.184295	t-test	-0.133464	0.00656805	Wilcoxon
GSE18791_UNSTIM_VS_NEWCATSLE_VIRUS_DC_2H_DN	0.0350481	-0.0313274	0.133427	t-test	-0.0647793	0.00734349	t-test
GSE19888_CTRL_VS_T_CELL_MEMBRANES_ACT_MAST_CELL_DN	-0.0539713	0.0259263	0.0562439	t-test	0.0379089	0.0383212	t-test
GSE21063_CTRL_VS_ANTI_IGM_STIM_BCELL_3H_DN	-0.0899156	0.0761693	0.055831	t-test	0.0542156	0.0448684	t-test
GSE21360_NAIVE_VS_QUATERNARY_MEMORY_CD8_TCELL_DN	0.0937297	0.0589311	0.691324	t-test	-0.111924	0.0299299	t-test
GSE21546_WT_VS_SAP1A_KO_AND_ELK1_KO_ANTI_CD3_STIM_DP_THYMOCYTES_UP	-0.0728073	0.0342084	0.0696586	Wilcoxon	0.0223501	0.0453339	Wilcoxon
GSE21670_STAT3_KO_VS_WT_CD4_TCELL_IL6_TREATED_DN	-0.0575947	0.00255145	0.268191	t-test	0.0570848	0.0216612	t-test
GSE21927_SPLEEN_MONOCYTE_VS_GMCSF_GCSF_BONE_MARROW_UP	0.0688536	0.0119774	0.408504	t-test	-0.0595166	0.0389579	t-test
GSE22886_CD8_VS_CD4_NAIVE_TCELL_UP	-0.170973	0.128969	0.0567726	Wilcoxon	0.0456892	0.0329436	Wilcoxon
GSE24634_NAIVE_CD4_TCELL_VS_DAY7_IL4_CONV_TREG_UP	0.127771	-0.0306869	0.0932157	Wilcoxon	-0.048295	0.0234961	Wilcoxon
GSE24972_MARGINAL_ZONE_BCELL_VS_FOLLICULAR_BCELL_IRF8_KO_UP	0.0567361	-0.0110404	0.0616239	t-test	-0.035322	0.0249982	t-test
GSE25147_UNSTIM_VS_HELIOBACTER_PYLORI_LPS_STIM_MKN45_CELL_DN	-0.059946	0.00508419	0.114999	t-test	0.0571168	0.023625	t-test
GSE25147_UNSTIM_VS_HELIOBACTER_PYLORI_LPS_STIM_MKN45_CELL_UP	-0.0654048	0.019845	0.173227	t-test	0.0735859	0.0200709	t-test
GSE2706_LPS_VS_R848_AND_LPS_2H_STIM_DC_UP	0.0484721	-0.000167497	0.144991	t-test	-0.0160347	0.0459505	t-test
GSE2706_R848_VS_LPS_2H_STIM_DC_DN	0.0341165	-0.0116519	0.326167	t-test	-0.0508197	0.035016	t-test
GSE2706_R848_VS_R848_AND_LPS_2H_STIM_DC_DN	0.0767671	-0.0294321	0.132226	t-test	-0.0752163	0.0240022	t-test
GSE2706_UNSTIM_VS_8H_R848_DC_DN	0.0912537	-0.0145999	0.173171	t-test	-0.0740735	0.0334219	t-test
GSE27241_CTRL_VS_DIGOXIN_TREATED_CD4_TCELL_IN_TH17_POLARIZING_CONDITIONS_UP	0.111137	0.0116416	0.104657	t-test	-0.0587858	0.0287478	t-test
GSE28726_ACT_CD4_TCELL_VS_ACT_NKTCELL_DN	0.115545	-0.0170053	0.127148	t-test	-0.0662713	0.0357623	t-test
GSE29617_DAY3_VS_DAY7_TIV_FLU_VACCINE_PBMC_2008_DN	0.117296	-0.0396465	0.0936173	t-test	-0.126843	0.00196295	Wilcoxon
GSE29618_MONOCYTE_VS_PDC_DN	0.11326	-0.00939963	0.124035	t-test	-0.0632485	0.0178773	t-test
GSE32255_WT_UNSTIM_VS_JMJD2D_KNOCKDOWN_4H_LPS_STIM_DC_DN	-0.0740806	0.0395379	0.0872427	t-test	0.058477	0.0439305	t-test
GSE360_T_GONDII_VS_B_MALAYI_LOW_DOSE_DC_UP	0.0784293	-0.0223098	0.0615755	t-test	-0.0503187	0.0173802	t-test
GSE36476_CTRL_VS_TSST_ACT_16H_MEMORY_CD4_TCELL_OLD_UP	0.0766938	0.0407925	0.597423	t-test	-0.0617649	0.0352603	t-test
GSE36476_CTRL_VS_TSST_ACT_40H_MEMORY_CD4_TCELL_OLD_UP	0.106376	-0.00600357	0.0635447	t-test	-0.0713526	0.00571248	t-test
GSE36476_CTRL_VS_TSST_ACT_72H_MEMORY_CD4_TCELL_OLD_UP	0.0836025	-0.0053163	0.143969	t-test	-0.0373421	0.045126	t-test
GSE36476_CTRL_VS_TSST_ACT_72H_MEMORY_CD4_TCELL_YOUNG_UP	0.145126	-0.0143819	0.0798854	t-test	-0.0759975	0.0294576	t-test
GSE37301_CD4_TCELL_VS_RAG2_KO_NK_CELL_UP	-0.0581136	0.0366546	0.0735807	t-test	0.0480197	0.0138173	t-test
GSE37301_RAG2_KO_VS_RAG2_AND_ETS1_KO_NK_CELL_DN	-0.0771124	0.0477137	0.0564842	t-test	0.0602538	0.0298427	t-test
GSE37532_VISCERAL_ADIPOSE_TISSUE_VS_LN_DERIVED_PPARG_KO_TCONV_CD4_TCELL_DN	0.031234	-0.0353361	0.186083	Wilcoxon	-0.0405271	0.0234961	Wilcoxon
GSE3920_IFNA_VS_IFNG_TREATED_ENDOTHELIAL_CELL_UP	0.12483	-0.0259681	0.0953695	t-test	-0.0783653	0.0474964	t-test
GSE3982_DC_VS_BCELL_DN	0.0943204	0.00869583	0.299099	t-test	-0.0640481	0.024958	t-test
GSE42021_CD24HI_VS_CD24LOW_TREG_THYMUS_DN	0.0679045	0.0332076	0.627626	t-test	-0.0890761	0.0457695	t-test
GSE42021_TCONV_PLN_VS_CD24INT_TCONV_THYMUS_UP	-0.0735458	0.0552453	0.0716379	t-test	0.0541699	0.0185537	Wilcoxon
GSE43863_NAIVE_VS_MEMORY_TH1_CD4_TCELL_D150_LCMV_DN	0.0215625	-0.0196937	0.202174	t-test	-0.0410733	0.0336011	t-test
GSE45365_HEALTHY_VS_MCMV_INFECTION_CD11B_DC_IFNAR_KO_UP	0.0554394	-0.00363721	0.487392	t-test	-0.0702577	0.0185537	Wilcoxon
GSE5589_WT_VS_IL10_KO_LPS_AND_IL6_STIM_MACROPHAGE_45MIN_DN	-0.0564634	0.0346489	0.0964437	t-test	0.0467844	0.0495692	t-test
GSE7509_FCGRIIB_VS_TNFA_IL1B_IL6_PGE_STIM_DC_DN	0.0686602	-0.0371105	0.117072	t-test	-0.042965	0.0372348	t-test
GSE8621_UNSTIM_VS_LPS_STIM_MACROPHAGE_UP	-0.0678097	0.0368835	0.055474	t-test	0.0644137	0.019082	t-test
GSE9960_HEALTHY_VS_GRAM_POS_SEPSIS_PBMC_DN	0.0948673	-0.0121586	0.0707165	t-test	-0.0617989	0.00609409	t-test
HARALAMBIEVA_PBMC_FLUARIX_AGE_50_74YO_CORR_WITH_28D_MEM_B_CELL_RESPONSE_AT_28DY_LATE_GENE_EXPR_INDIVID_GENE_MODELS_PRED_PEAK_B_CELL_ELISPOT_RESP_POSITIVE	-0.0871972	0.0463116	0.0847612	Wilcoxon	0.0659409	0.0405006	t-test
HOWARD_NK_CELL_INACT_MONOV_INFLUENZA_A_INDONESIA_05_2005_H5N1_AGE_18_49YO_1DY_UP	0.127472	0.00526294	0.322753	t-test	-0.143761	0.0270788	t-test
PATEL_SKIN_OF_BODY_ZOSTAVAX_AGE_70_93YO_VZV_CHALLENGE_3DY_DN	0.0457533	0.0329425	0.845021	t-test	-0.0719345	0.0278778	t-test
THAKAR_PBMC_INACTIVATED_INFLUENZA_AGE_21_30YO_RESPONDERS_28DY_UP	-0.116109	0.0358781	0.113339	t-test	0.0808959	0.0148942	t-test
WEINBERGER_BLOOD_TWINRIX_AGE_20_40_AND_60_84YO_CORRELATED_WITH_ANTI_HBS_CONC_PRIMARY_VACC_1DY_SIGNIFICANT	0.107269	0.0438573	0.386951	t-test	-0.0704682	0.0322378	t-test

## Sheet: S16
Pathway	Mean0	Mean0.5	Pval_0_vs_0.5	Method_0_vs_0.5	Mean6	Pval_0_vs_6	Method_0_vs_6
PID_CIRCADIAN_PATHWAY	0.208978	-0.00837757	0.102309	Wilcoxon	-0.136006	0.00367431	Wilcoxon
PID_HDAC_CLASSIII_PATHWAY	0.122299	-0.0215257	0.0987954	t-test	-0.0654025	0.0396225	t-test
PID_PTP1B_PATHWAY	-0.0927758	0.036161	0.0755066	t-test	0.0813322	0.0400571	t-test
PID_RHOA_PATHWAY	-0.0972578	0.0745618	0.0812644	t-test	0.0840435	0.0320703	t-test

## Sheet: S17
Pathway	Mean0	Mean0.5	Pval_0_vs_0.5	Method_0_vs_0.5	Mean6	Pval_0_vs_6	Method_0_vs_6
REACTOME_ABC_FAMILY_PROTEINS_MEDIATED_TRANSPORT	-0.303135	-0.206245	0.0812297	t-test	-0.187015	0.0349948	t-test
REACTOME_ABC_TRANSPORTER_DISORDERS	-0.308687	-0.218112	0.103352	t-test	-0.190572	0.0462241	t-test
REACTOME_APOPTOSIS	-0.188796	-0.0777956	0.0750781	t-test	-0.0627636	0.0364548	t-test
REACTOME_APOPTOTIC_EXECUTION_PHASE	-0.145705	-0.012985	0.105687	t-test	-0.00359289	0.0332396	t-test
REACTOME_ASSOCIATION_OF_TRIC_CCT_WITH_TARGET_PROTEINS_DURING_BIOSYNTHESIS	-0.214131	-0.0507275	0.102309	Wilcoxon	-0.0528025	0.0367175	Wilcoxon
REACTOME_BIOSYNTHESIS_OF_SPECIALIZED_PRORESOLVING_MEDIATORS_SPMS	-0.19068	-0.176015	0.832442	t-test	-0.0187652	0.0279715	t-test
REACTOME_CARGO_TRAFFICKING_TO_THE_PERICILIARY_MEMBRANE	-0.190258	0.0879025	0.0696586	Wilcoxon	0.0391273	0.0234961	Wilcoxon
REACTOME_CELLULAR_RESPONSE_TO_CHEMICAL_STRESS	-0.191474	-0.0987981	0.0930867	t-test	-0.0596517	0.0209023	Wilcoxon
REACTOME_CELLULAR_RESPONSE_TO_HYPOXIA	-0.255702	-0.174781	0.22612	t-test	-0.123827	0.0408399	Wilcoxon
REACTOME_CHROMATIN_MODIFICATIONS_DURING_THE_MATERNAL_TO_ZYGOTIC_TRANSITION_MZT	0.157454	-0.0808422	0.12141	t-test	-0.111177	0.0434751	t-test
REACTOME_COOPERATION_OF_PDCL_PHLP1_AND_TRIC_CCT_IN_G_PROTEIN_BETA_FOLDING	-0.208163	-0.0642065	0.0932157	Wilcoxon	-0.0547553	0.0329436	Wilcoxon
REACTOME_COPI_MEDIATED_ANTEROGRADE_TRANSPORT	-0.101567	0.0157622	0.119763	t-test	0.0578767	0.0245239	t-test
REACTOME_CROSS_PRESENTATION_OF_SOLUBLE_EXOGENOUS_ANTIGENS_ENDOSOMES	-0.34785	-0.215188	0.06137	t-test	-0.199196	0.0388633	t-test
REACTOME_DEGRADATION_OF_GLI1_BY_THE_PROTEASOME	-0.321756	-0.206524	0.102534	t-test	-0.168272	0.012799	Wilcoxon
REACTOME_GPER1_SIGNALING	-0.129627	-0.0484795	0.272874	t-test	0.0307478	0.0336332	t-test
REACTOME_GRB2_SOS_PROVIDES_LINKAGE_TO_MAPK_SIGNALING_FOR_INTEGRINS	-0.172228	0.0515311	0.0631089	t-test	0.0749958	0.0265205	t-test
REACTOME_HEDGEHOG_ON_STATE	-0.25414	-0.145452	0.0829091	t-test	-0.111318	0.0161667	t-test
REACTOME_INTRA_GOLGI_AND_RETROGRADE_GOLGI_TO_ER_TRAFFIC	-0.139984	0.00120687	0.0660958	t-test	0.000530638	0.035361	t-test
REACTOME_LOSS_OF_FUNCTION_OF_MECP2_IN_RETT_SYNDROME	-0.194617	-0.0375508	0.1337	Wilcoxon	-0.0171217	0.0487168	t-test
REACTOME_MET_PROMOTES_CELL_MOTILITY	-0.181974	-0.0790137	0.0758827	t-test	0.00799405	0.00984266	t-test
REACTOME_METABOLISM_OF_POLYAMINES	-0.303885	-0.210596	0.16156	t-test	-0.162546	0.0404252	t-test
REACTOME_NEUREXINS_AND_NEUROLIGINS	-0.0644757	-0.104119	0.428504	t-test	0.053235	0.0452442	t-test
REACTOME_NEUROTRANSMITTER_RELEASE_CYCLE	-0.0548363	-0.018063	0.434488	t-test	0.0574037	0.0271406	t-test
REACTOME_NUCLEAR_EVENTS_MEDIATED_BY_NFE2L2	-0.235083	-0.155312	0.171789	Wilcoxon	-0.0841639	0.011256	Wilcoxon
REACTOME_NUCLEOTIDE_LIKE_PURINERGIC_RECEPTORS	-0.121061	0.066584	0.0847612	Wilcoxon	0.0639574	0.0321442	t-test
REACTOME_PLATELET_ACTIVATION_SIGNALING_AND_AGGREGATION	-0.169115	-0.0707945	0.127285	t-test	-0.0215086	0.0308686	t-test
REACTOME_PLATELET_ADHESION_TO_EXPOSED_COLLAGEN	-0.51279	-0.413393	0.10439	t-test	-0.239755	0.000784785	t-test
REACTOME_PLATELET_AGGREGATION_PLUG_FORMATION	-0.132929	0.000366638	0.111435	t-test	0.119748	0.00894221	t-test
REACTOME_PROTEIN_PROTEIN_INTERACTIONS_AT_SYNAPSES	-0.109206	-0.102942	0.874507	t-test	0.00376	0.0142362	t-test
REACTOME_PYRUVATE_METABOLISM	-0.139946	0.000668853	0.0981398	t-test	0.0579446	0.00570351	Wilcoxon
REACTOME_RAP1_SIGNALLING	-0.191183	-0.00242633	0.0686211	t-test	0.0364494	0.0191088	t-test
REACTOME_REGULATION_OF_ENDOGENOUS_RETROELEMENTS_BY_THE_HUMAN_SILENCING_HUB_HUSH_COMPLEX	0.0790733	-0.118697	0.172643	t-test	-0.184639	0.043093	t-test
REACTOME_REGULATION_OF_INNATE_IMMUNE_RESPONSES_TO_CYTOSOLIC_DNA	0.0633809	-0.0417185	0.328414	t-test	-0.157928	0.0156946	t-test
REACTOME_REGULATION_OF_MITF_M_DEPENDENT_GENES_INVOLVED_IN_LYSOSOME_BIOGENESIS_AND_AUTOPHAGY	-0.135885	0.0380451	0.121356	t-test	0.141708	0.0495103	t-test
REACTOME_REGULATION_OF_PYRUVATE_METABOLISM	-0.124672	0.0184259	0.163689	t-test	0.0786441	0.0145192	Wilcoxon
REACTOME_REGULATION_OF_RUNX2_EXPRESSION_AND_ACTIVITY	-0.257689	-0.160318	0.154154	t-test	-0.134142	0.0453339	Wilcoxon
REACTOME_REGULATION_OF_TP53_ACTIVITY_THROUGH_METHYLATION	-0.0710427	-0.234818	0.0658615	t-test	-0.265534	0.0289972	t-test
REACTOME_REPLACEMENT_OF_PROTAMINES_BY_NUCLEOSOMES_IN_THE_MALE_PRONUCLEUS	0.170821	-0.101303	0.0893766	t-test	-0.140627	0.0259056	t-test
REACTOME_RESPONSE_TO_ELEVATED_PLATELET_CYTOSOLIC_CA2	-0.153503	-0.0551573	0.132265	t-test	0.0114237	0.0174643	t-test
REACTOME_RET_SIGNALING	-0.0877752	-0.0331699	0.336256	t-test	0.0492276	0.0329169	t-test
REACTOME_RHO_GTPASES_ACTIVATE_PAKS	-0.245545	-0.0417986	0.061878	t-test	-0.00668798	0.00789677	t-test
REACTOME_SENESCENCE_ASSOCIATED_SECRETORY_PHENOTYPE_SASP	0.0661708	-0.109123	0.125322	t-test	-0.118025	0.0367175	Wilcoxon
REACTOME_SENSORY_PROCESSING_OF_SOUND	-0.0401675	-0.0131361	0.537515	t-test	0.0502992	0.0395406	t-test
REACTOME_SENSORY_PROCESSING_OF_SOUND_BY_OUTER_HAIR_CELLS_OF_THE_COCHLEA	-0.0322069	-0.0557676	0.618933	t-test	0.0632631	0.0449846	t-test
REACTOME_SIALIC_ACID_METABOLISM	-0.274244	-0.144741	0.1337	Wilcoxon	-0.118297	0.0209023	Wilcoxon
REACTOME_SIGNALING_BY_HEDGEHOG	-0.186477	-0.0938972	0.11515	t-test	-0.0744751	0.0444806	t-test
REACTOME_SIGNALING_BY_HIPPO	-0.168305	-0.0880177	0.33473	t-test	0.00257357	0.03899	t-test
REACTOME_SIGNALING_BY_MET	-0.143453	-0.0845407	0.269622	t-test	-0.0226577	0.0413937	t-test
REACTOME_SIRT1_NEGATIVELY_REGULATES_RRNA_EXPRESSION	0.173353	-0.0872638	0.0988836	t-test	-0.125053	0.0367175	Wilcoxon
REACTOME_SMOOTH_MUSCLE_CONTRACTION	-0.147807	-0.00829795	0.11207	Wilcoxon	0.0434984	0.0294965	Wilcoxon
REACTOME_SPECIFICATION_OF_PRIMORDIAL_GERM_CELLS	-0.2886	-0.332326	0.557472	t-test	-0.433937	0.0408399	Wilcoxon
REACTOME_SUMOYLATION_OF_DNA_METHYLATION_PROTEINS	-0.185305	-0.272327	0.130752	t-test	-0.322031	0.0408399	Wilcoxon
REACTOME_SYNDECAN_INTERACTIONS	-0.124809	-0.0456685	0.208543	t-test	0.0366461	0.0111367	t-test
REACTOME_SYNTHESIS_OF_SUBSTRATES_IN_N_GLYCAN_BIOSYTHESIS	-0.191378	-0.0819084	0.102379	t-test	-0.0596893	0.0159341	t-test
REACTOME_THE_CANONICAL_RETINOID_CYCLE_IN_RODS_TWILIGHT_VISION	-0.154288	-0.126975	0.682619	t-test	0.0388968	0.00784051	t-test
REACTOME_TIE2_SIGNALING	-0.180332	-0.0413857	0.0584141	t-test	0.0729766	0.00229352	t-test
REACTOME_TP53_REGULATES_TRANSCRIPTION_OF_GENES_INVOLVED_IN_CYTOCHROME_C_RELEASE	0.0982797	-0.0752372	0.0596026	t-test	-0.0682057	0.0408399	Wilcoxon
REACTOME_TRANSCRIPTIONAL_REGULATION_BY_RUNX2	-0.177882	-0.133904	0.401502	t-test	-0.0915062	0.0453339	Wilcoxon
REACTOME_VISUAL_PHOTOTRANSDUCTION	-0.126433	-0.103081	0.567221	t-test	-0.0455906	0.0366615	t-test

## Sheet: S18
Pathway	Mean0	Mean0.5	Pval_0_vs_0.5	Method_0_vs_0.5	Mean6	Pval_0_vs_6	Method_0_vs_6
WP_17P133_YWHAE_COPY_NUMBER_VARIATION	-0.0933973	0.0280557	0.163862	t-test	0.0845463	0.0423907	t-test
WP_4P163_COPY_NUMBER_VARIATION	-0.10754	0.0379659	0.11207	Wilcoxon	0.0767452	0.0367175	Wilcoxon
WP_AFFECTED_PATHWAYS_IN_DUCHENNE_MUSCULAR_DYSTROPHY	0.077511	-0.0215009	0.099303	t-test	-0.04708	0.0420126	t-test
WP_DEREGULATION_OF_RAB_AND_RAB_EFFECTOR_GENES_IN_BLADDER_CANCER	-0.067472	0.00255111	0.561291	Wilcoxon	0.108773	0.0431356	t-test
WP_GLUTATHIONE_METABOLISM	-0.104148	-0.0184053	0.305008	t-test	0.100122	0.0342317	t-test
WP_INFLAMMATORY_RESPONSE_PATHWAY	0.077808	0.0494656	0.353554	Wilcoxon	-0.0749582	0.0408399	Wilcoxon
WP_NANOPARTICLEMEDIATED_ACTIVATION_OF_RECEPTOR_SIGNALING	-0.118606	0.0240657	0.0637753	t-test	0.0982507	0.0103781	t-test
WP_NONALCOHOLIC_FATTY_LIVER_DISEASE	-0.0355904	0.0052465	0.580848	t-test	0.0879739	0.0408399	Wilcoxon
WP_PGK1_PKM2_KHKCKHKA_ACTING_AS_PROTEIN_KINASES	-0.0864502	0.0458234	0.100907	t-test	0.0859451	0.0391476	t-test
WP_PHYSICOCHEMICAL_FEATURES_AND_TOXICITYASSOCIATED_PATHWAYS	-0.0727307	0.0175548	0.0696586	Wilcoxon	0.0592104	0.0367175	Wilcoxon
WP_RAC1PAK1P38MMP2_PATHWAY	-0.0815984	0.0274011	0.100496	t-test	0.0780331	0.0239821	t-test
WP_ULCERATIVE_COLITIS_SIGNALING	0.112261	0.0245809	0.181521	t-test	-0.105664	0.0177436	t-test
